# Supplementary material for: An improved dual-indexing approach for multiplexed 16S rRNA gene sequencing on the Illumina MiSeq platform
Source: Microbiome. 2014 Feb 24;2:6. doi: 10.1186/2049-2618-2-6 (PMC3940169; doi:10.1186/2049-2618-2-6)
Supplement: Additional file 2 — Primer sequences. [file 2049-2618-2-6-S2.txt]

Dual-indexing primers for 16S rRNA sequencing (319F/806R) on the MiSeq Platform

--------------------------------------------------------
319F (forward primer) PCR amplification primer sequence:
--------------------------------------------------------

Field (space-delimited), description
1, 5’ Illumina Linker Sequence
2, Index 1
3, Heterogeneity Spacer
4, 319F Primer Sequence


CAAGCAGAAGACGGCATACGAGATGTGACTGGAGTTCAGACGTGTGCTCTTCCGATCT CCTAAACTACGG  ACTCCTACGGGAGGCAGCAG
CAAGCAGAAGACGGCATACGAGATGTGACTGGAGTTCAGACGTGTGCTCTTCCGATCT TGCAGATCCAAC  ACTCCTACGGGAGGCAGCAG
CAAGCAGAAGACGGCATACGAGATGTGACTGGAGTTCAGACGTGTGCTCTTCCGATCT CCATCACATAGG  ACTCCTACGGGAGGCAGCAG
CAAGCAGAAGACGGCATACGAGATGTGACTGGAGTTCAGACGTGTGCTCTTCCGATCT GTGGTATGGGAG T ACTCCTACGGGAGGCAGCAG
CAAGCAGAAGACGGCATACGAGATGTGACTGGAGTTCAGACGTGTGCTCTTCCGATCT ACTTTAAGGGTG T ACTCCTACGGGAGGCAGCAG
CAAGCAGAAGACGGCATACGAGATGTGACTGGAGTTCAGACGTGTGCTCTTCCGATCT GAGCAACATCCT T ACTCCTACGGGAGGCAGCAG
CAAGCAGAAGACGGCATACGAGATGTGACTGGAGTTCAGACGTGTGCTCTTCCGATCT TGTTGCGTTTCT GT ACTCCTACGGGAGGCAGCAG
CAAGCAGAAGACGGCATACGAGATGTGACTGGAGTTCAGACGTGTGCTCTTCCGATCT ATGTCCGACCAA GT ACTCCTACGGGAGGCAGCAG
CAAGCAGAAGACGGCATACGAGATGTGACTGGAGTTCAGACGTGTGCTCTTCCGATCT AGGTACGCAATT GT ACTCCTACGGGAGGCAGCAG
CAAGCAGAAGACGGCATACGAGATGTGACTGGAGTTCAGACGTGTGCTCTTCCGATCT ACAGCCACCCAT CGA ACTCCTACGGGAGGCAGCAG
CAAGCAGAAGACGGCATACGAGATGTGACTGGAGTTCAGACGTGTGCTCTTCCGATCT TGTCTCGCAAGC CGA ACTCCTACGGGAGGCAGCAG
CAAGCAGAAGACGGCATACGAGATGTGACTGGAGTTCAGACGTGTGCTCTTCCGATCT GAGGAGTAAAGC CGA ACTCCTACGGGAGGCAGCAG
CAAGCAGAAGACGGCATACGAGATGTGACTGGAGTTCAGACGTGTGCTCTTCCGATCT GTTACGTGGTTG ATGA ACTCCTACGGGAGGCAGCAG
CAAGCAGAAGACGGCATACGAGATGTGACTGGAGTTCAGACGTGTGCTCTTCCGATCT TACCGCCTCGGA ATGA ACTCCTACGGGAGGCAGCAG
CAAGCAGAAGACGGCATACGAGATGTGACTGGAGTTCAGACGTGTGCTCTTCCGATCT CGTAAGATGCCT ATGA ACTCCTACGGGAGGCAGCAG
CAAGCAGAAGACGGCATACGAGATGTGACTGGAGTTCAGACGTGTGCTCTTCCGATCT TACCGGCTTGCA TGCGA ACTCCTACGGGAGGCAGCAG
CAAGCAGAAGACGGCATACGAGATGTGACTGGAGTTCAGACGTGTGCTCTTCCGATCT ATCTAGTGGCAA TGCGA ACTCCTACGGGAGGCAGCAG
CAAGCAGAAGACGGCATACGAGATGTGACTGGAGTTCAGACGTGTGCTCTTCCGATCT CCAGGGACTTCT TGCGT ACTCCTACGGGAGGCAGCAG
CAAGCAGAAGACGGCATACGAGATGTGACTGGAGTTCAGACGTGTGCTCTTCCGATCT CACCTTACCTTA GAGTGG ACTCCTACGGGAGGCAGCAG
CAAGCAGAAGACGGCATACGAGATGTGACTGGAGTTCAGACGTGTGCTCTTCCGATCT ATAGTTAGGGCT GAGTGG ACTCCTACGGGAGGCAGCAG
CAAGCAGAAGACGGCATACGAGATGTGACTGGAGTTCAGACGTGTGCTCTTCCGATCT GCACTTCATTTC GAGTGG ACTCCTACGGGAGGCAGCAG
CAAGCAGAAGACGGCATACGAGATGTGACTGGAGTTCAGACGTGTGCTCTTCCGATCT TTAACTGGAAGC CCTGTGG ACTCCTACGGGAGGCAGCAG
CAAGCAGAAGACGGCATACGAGATGTGACTGGAGTTCAGACGTGTGCTCTTCCGATCT CGCGGTTACTAA CCTGGAG ACTCCTACGGGAGGCAGCAG
CAAGCAGAAGACGGCATACGAGATGTGACTGGAGTTCAGACGTGTGCTCTTCCGATCT GAGACTATATGC CCTGGAG ACTCCTACGGGAGGCAGCAG

--------------------------------------------------------
806R (reverse primer) PCR amplification primer sequence:
--------------------------------------------------------

Field (space-delimited), description
1, 3’ Illumina Linker Sequence
2, Index 2
3, Heterogeneity Spacer
4, 806R Primer Sequence

AATGATACGGCGACCACCGAGATCTACACTCTTTCCCTACACGACGCTCTTCCGATCT CCTAAACTACGG  GGACTACHVGGGTWTCTAAT
AATGATACGGCGACCACCGAGATCTACACTCTTTCCCTACACGACGCTCTTCCGATCT TGCAGATCCAAC  GGACTACHVGGGTWTCTAAT
AATGATACGGCGACCACCGAGATCTACACTCTTTCCCTACACGACGCTCTTCCGATCT CCATCACATAGG  GGACTACHVGGGTWTCTAAT
AATGATACGGCGACCACCGAGATCTACACTCTTTCCCTACACGACGCTCTTCCGATCT GTGGTATGGGAG A GGACTACHVGGGTWTCTAAT
AATGATACGGCGACCACCGAGATCTACACTCTTTCCCTACACGACGCTCTTCCGATCT ACTTTAAGGGTG A GGACTACHVGGGTWTCTAAT
AATGATACGGCGACCACCGAGATCTACACTCTTTCCCTACACGACGCTCTTCCGATCT GAGCAACATCCT A GGACTACHVGGGTWTCTAAT
AATGATACGGCGACCACCGAGATCTACACTCTTTCCCTACACGACGCTCTTCCGATCT TGTTGCGTTTCT TC GGACTACHVGGGTWTCTAAT
AATGATACGGCGACCACCGAGATCTACACTCTTTCCCTACACGACGCTCTTCCGATCT ATGTCCGACCAA TC GGACTACHVGGGTWTCTAAT
AATGATACGGCGACCACCGAGATCTACACTCTTTCCCTACACGACGCTCTTCCGATCT AGGTACGCAATT TC GGACTACHVGGGTWTCTAAT
AATGATACGGCGACCACCGAGATCTACACTCTTTCCCTACACGACGCTCTTCCGATCT ACAGCCACCCAT CTA GGACTACHVGGGTWTCTAAT
AATGATACGGCGACCACCGAGATCTACACTCTTTCCCTACACGACGCTCTTCCGATCT TGTCTCGCAAGC CTA GGACTACHVGGGTWTCTAAT
AATGATACGGCGACCACCGAGATCTACACTCTTTCCCTACACGACGCTCTTCCGATCT GAGGAGTAAAGC CTA GGACTACHVGGGTWTCTAAT
AATGATACGGCGACCACCGAGATCTACACTCTTTCCCTACACGACGCTCTTCCGATCT GTTACGTGGTTG GATA GGACTACHVGGGTWTCTAAT
AATGATACGGCGACCACCGAGATCTACACTCTTTCCCTACACGACGCTCTTCCGATCT TACCGCCTCGGA GATA GGACTACHVGGGTWTCTAAT
AATGATACGGCGACCACCGAGATCTACACTCTTTCCCTACACGACGCTCTTCCGATCT CGTAAGATGCCT GATA GGACTACHVGGGTWTCTAAT
AATGATACGGCGACCACCGAGATCTACACTCTTTCCCTACACGACGCTCTTCCGATCT TACCGGCTTGCA ACTCA GGACTACHVGGGTWTCTAAT
AATGATACGGCGACCACCGAGATCTACACTCTTTCCCTACACGACGCTCTTCCGATCT ATCTAGTGGCAA ACTCA GGACTACHVGGGTWTCTAAT
AATGATACGGCGACCACCGAGATCTACACTCTTTCCCTACACGACGCTCTTCCGATCT CCAGGGACTTCT ACTCA GGACTACHVGGGTWTCTAAT
AATGATACGGCGACCACCGAGATCTACACTCTTTCCCTACACGACGCTCTTCCGATCT CACCTTACCTTA TTCTCT GGACTACHVGGGTWTCTAAT
AATGATACGGCGACCACCGAGATCTACACTCTTTCCCTACACGACGCTCTTCCGATCT ATAGTTAGGGCT TTCTCT GGACTACHVGGGTWTCTAAT
AATGATACGGCGACCACCGAGATCTACACTCTTTCCCTACACGACGCTCTTCCGATCT GCACTTCATTTC TTCTCT GGACTACHVGGGTWTCTAAT
AATGATACGGCGACCACCGAGATCTACACTCTTTCCCTACACGACGCTCTTCCGATCT TTAACTGGAAGC CACTTCT GGACTACHVGGGTWTCTAAT
AATGATACGGCGACCACCGAGATCTACACTCTTTCCCTACACGACGCTCTTCCGATCT CGCGGTTACTAA CACTTCT GGACTACHVGGGTWTCTAAT
AATGATACGGCGACCACCGAGATCTACACTCTTTCCCTACACGACGCTCTTCCGATCT GAGACTATATGC CACTTCT GGACTACHVGGGTWTCTAAT
