# Supplementary material for: An improved dual-indexing approach for multiplexed 16S rRNA gene sequencing on the Illumina MiSeq platform
Source: Microbiome. 2014 Feb 24;2:6. doi: 10.1186/2049-2618-2-6 (PMC3940169; doi:10.1186/2049-2618-2-6)
Supplement: Additional file 4: Table S1 — Detailed raw sequence reads statistics and post-QA/QC sequence reads statistics from nine 250PE and three 300PE MiSeq runs. [file 2049-2618-2-6-S4.xlsx]

## Sheet: Table S1
Table S1. Raw sequence reads statistics and post-QA/QC sequence reads statistics from nine 250PE and three 300PE MiSeq runs.
			Statistics of raw sequence reads							Statistics of sequences after quality control and phiX removal
Run type	Pool ID (run ID)	# samples per pool	[DNA] (pM)	Cluster Density (K/mm2)	%phiX	%>=Q30	Reported Machine Error	# read pairs		Total paired reads after quality trimming	Total paired reads with barcode	Read too short after quality truncation (Forward;Reverse)	Contain N (Forward;Reverse)	Total number reads after QC/QA (Forward;Reverse)	Median read length (S1, S2)a	Mean read length (S1, S2)±SDa
250PE	199-205 (130325)	352	5.5	509	16.3	87.4	1.24	9413692		8847285	6552192	90,212; 307,015	467,353; 2,163	5,994,627; 6,243,014	268; 256	266.04±7.12; 246.99±23.98
250PE	207-212 (130525)	387	6	583	14.4	86.3	1.32	10656207		10146013	7895795	167,531; 693,259	289,919; 6,509	7,438,345; 7,196,027	268; 259	265.41±8.02; 248.67±23.14
250PE	217-222 (130612)	337	6.2	650	15.1	84.1	1.5	11706459		11134162	8619403	224,743; 596,854	588,398; 1,034	7,806,262; 8,021,515	268; 244	265.03±8.48; 240.30±20.49
250PE	223-228 (130705)	364	5.5	839	10.7	84.6	1.24	13398346		12631112	10032142	326,628; 804,284	1,518; 1,528	9,703,996; 9,226,330	268; 261	265.00±8.84; 250.24±23.38
250PE	229-234 (130708)	366	4	625	8.4	81.1	1.57	11071952		9806378	8253070	161,142; 1,083,558	1,945; 1,624	8,089,983; 7,167,888	268; 232	265.85±6.94; 228.97±28.21
250PE	241-246 (130805)	305	12	527	8.9	92.5	1.34	9615279		9090740	7508353	112,119; 324,974	2,562; 2,512	7,393,672; 7,180,867	268; 264	266.21±6.23; 255.01±19.15
250PE	247-252 (130801)	299	9	429	17.3	91.2	1.07	7787755		7134114	5322998	52,844; 131,410	2,338; 1,025	5,267,816; 5,190,563	268; 266	266.39±7.73; 256.12±20.82
250PE	259-265 (130813)	426	7	445	9.3	90.7	1.46	7919928		7327294	5989830	69,553; 563,915	203; 100	5,920,074; 5,425,815	268; 265	265.10±9.83; 255.54±17.47
250PE	235-240 (130815)b	371	11	351	14.7	90.7	1.71	8517215		7850548	6329831	61,620; 480,293	167; 693	6,268,044; 5,848,845	268; 267	267.73±2.75; 262.44±13.29
300PE	235-240 (130916)b	371	11	514	13.9	90.9	1.44	12522115		11587994	9328670	301	0	9328369	499	497.19±6.93
300PE	266_270 (131011)	271	11	441	15.4	91.3	1.54	10699820		10156291	8111265	44	0	8111221	485	488.03±9.78
300PE	271_275 (131015)	276	12	592	12.3	90.4	1.52	14241937		13405484	10912820	110	0	10912710	495	491.05±10.56
a 300PE statistics for assembled paired-end sequences
b This pool was sequenced with both 250PE and 300PE protocol
