# Supplementary material for: An improved dual-indexing approach for multiplexed 16S rRNA gene sequencing on the Illumina MiSeq platform
Source: Microbiome. 2014 Feb 24;2:6. doi: 10.1186/2049-2618-2-6 (PMC3940169; doi:10.1186/2049-2618-2-6)
Supplement: Additional file 6 — QIIME mapping files associated with each sequencing run. [file 2049-2618-2-6-S6.zip]

Archive with 12 entries (11 files):
- mapping_file/
- mapping_file/RAV199_205_total_mapping.txt
- mapping_file/RAV207_212_total_mapping.txt
- mapping_file/RAV217_222_total_mapping.txt
- mapping_file/RAV223_228_total_mapping.txt
- mapping_file/RAV229_234_total_mapping.txt
- mapping_file/RAV235_240_total_mapping.txt
- mapping_file/RAV241_246_total_mapping.txt
- mapping_file/RAV247_252_total_mapping.txt
- mapping_file/RAV259_265_total_mapping.txt
- mapping_file/RAV266_270_total_mapping.txt
- mapping_file/RAV271_275_total_mapping.txt
