# Supplementary material for: An improved dual-indexing approach for multiplexed 16S rRNA gene sequencing on the Illumina MiSeq platform
Source: Microbiome. 2014 Feb 24;2:6. doi: 10.1186/2049-2618-2-6 (PMC3940169; doi:10.1186/2049-2618-2-6)
Supplement: Additional file 6 — QIIME mapping files associated with each sequencing run. [file 2049-2618-2-6-S6.zip › mapping_file/RAV199_205_total_mapping.txt]

#SampleID	BarcodeSequence	LinkerPrimerSequence	Description
S1	ATCTAGTGGCAACCTAAACTACGG	GGACTACHVGGGTWTCTAAT	S1
S2	CACCTTACCTTACCATCACATAGG	GGACTACHVGGGTWTCTAAT	S2
S3	ATAGTTAGGGCTGTGGTATGGGAG	GGACTACHVGGGTWTCTAAT	S3
S4	GCACTTCATTTCACTTTAAGGGTG	GGACTACHVGGGTWTCTAAT	S4
S5	TTAACTGGAAGCGAGCAACATCCT	GGACTACHVGGGTWTCTAAT	S5
S6	CGCGGTTACTAATGTTGCGTTTCT	GGACTACHVGGGTWTCTAAT	S6
S7	GAGACTATATGCATGTCCGACCAA	GGACTACHVGGGTWTCTAAT	S7
S8	CCTAAACTACGGAGGTACGCAATT	GGACTACHVGGGTWTCTAAT	S8
S9	TGCAGATCCAACACAGCCACCCAT	GGACTACHVGGGTWTCTAAT	S9
S10	CCATCACATAGGTGTCTCGCAAGC	GGACTACHVGGGTWTCTAAT	S10
S11	GTGGTATGGGAGGAGGAGTAAAGC	GGACTACHVGGGTWTCTAAT	S11
S12	ACTTTAAGGGTGGTTACGTGGTTG	GGACTACHVGGGTWTCTAAT	S12
S13	GAGCAACATCCTTACCGCCTCGGA	GGACTACHVGGGTWTCTAAT	S13
S14	TGTTGCGTTTCTCGTAAGATGCCT	GGACTACHVGGGTWTCTAAT	S14
S15	ATGTCCGACCAATACCGGCTTGCA	GGACTACHVGGGTWTCTAAT	S15
S16	AGGTACGCAATTATCTAGTGGCAA	GGACTACHVGGGTWTCTAAT	S16
S17	ACAGCCACCCATCCAGGGACTTCT	GGACTACHVGGGTWTCTAAT	S17
S18	TGTCTCGCAAGCCACCTTACCTTA	GGACTACHVGGGTWTCTAAT	S18
S19	GAGGAGTAAAGCATAGTTAGGGCT	GGACTACHVGGGTWTCTAAT	S19
S20	GTTACGTGGTTGGCACTTCATTTC	GGACTACHVGGGTWTCTAAT	S20
S21	TACCGCCTCGGATTAACTGGAAGC	GGACTACHVGGGTWTCTAAT	S21
S22	TACCGGCTTGCAGAGACTATATGC	GGACTACHVGGGTWTCTAAT	S22
S23	CCAGGGACTTCTCCTAAACTACGG	GGACTACHVGGGTWTCTAAT	S23
S24	CACCTTACCTTATGCAGATCCAAC	GGACTACHVGGGTWTCTAAT	S24
S25	ATAGTTAGGGCTCCATCACATAGG	GGACTACHVGGGTWTCTAAT	S25
S26	GCACTTCATTTCGTGGTATGGGAG	GGACTACHVGGGTWTCTAAT	S26
S27	TTAACTGGAAGCACTTTAAGGGTG	GGACTACHVGGGTWTCTAAT	S27
S28	CGCGGTTACTAAGAGCAACATCCT	GGACTACHVGGGTWTCTAAT	S28
S29	GAGACTATATGCTGTTGCGTTTCT	GGACTACHVGGGTWTCTAAT	S29
S30	CCTAAACTACGGATGTCCGACCAA	GGACTACHVGGGTWTCTAAT	S30
S31	TGCAGATCCAACAGGTACGCAATT	GGACTACHVGGGTWTCTAAT	S31
S32	CCATCACATAGGACAGCCACCCAT	GGACTACHVGGGTWTCTAAT	S32
S33	GTGGTATGGGAGTGTCTCGCAAGC	GGACTACHVGGGTWTCTAAT	S33
S34	ACTTTAAGGGTGGAGGAGTAAAGC	GGACTACHVGGGTWTCTAAT	S34
S35	GAGCAACATCCTGTTACGTGGTTG	GGACTACHVGGGTWTCTAAT	S35
S36	TGTTGCGTTTCTTACCGCCTCGGA	GGACTACHVGGGTWTCTAAT	S36
S37	ATGTCCGACCAACGTAAGATGCCT	GGACTACHVGGGTWTCTAAT	S37
S38	AGGTACGCAATTTACCGGCTTGCA	GGACTACHVGGGTWTCTAAT	S38
S39	ACAGCCACCCATATCTAGTGGCAA	GGACTACHVGGGTWTCTAAT	S39
S40	TGTCTCGCAAGCCCAGGGACTTCT	GGACTACHVGGGTWTCTAAT	S40
S41	GAGGAGTAAAGCCACCTTACCTTA	GGACTACHVGGGTWTCTAAT	S41
S42	GTTACGTGGTTGATAGTTAGGGCT	GGACTACHVGGGTWTCTAAT	S42
S43	TACCGCCTCGGAGCACTTCATTTC	GGACTACHVGGGTWTCTAAT	S43
S44	CGTAAGATGCCTTTAACTGGAAGC	GGACTACHVGGGTWTCTAAT	S44
S45	TACCGGCTTGCACGCGGTTACTAA	GGACTACHVGGGTWTCTAAT	S45
S46	ATCTAGTGGCAAGAGACTATATGC	GGACTACHVGGGTWTCTAAT	S46
S47	CACCTTACCTTACCTAAACTACGG	GGACTACHVGGGTWTCTAAT	S47
S48	ATAGTTAGGGCTTGCAGATCCAAC	GGACTACHVGGGTWTCTAAT	S48
S49	GCACTTCATTTCCCATCACATAGG	GGACTACHVGGGTWTCTAAT	S49
S50	TTAACTGGAAGCGTGGTATGGGAG	GGACTACHVGGGTWTCTAAT	S50
S51	CGCGGTTACTAAACTTTAAGGGTG	GGACTACHVGGGTWTCTAAT	S51
S52	GAGACTATATGCGAGCAACATCCT	GGACTACHVGGGTWTCTAAT	S52
S53	CCTAAACTACGGTGTTGCGTTTCT	GGACTACHVGGGTWTCTAAT	S53
S54	TGCAGATCCAACATGTCCGACCAA	GGACTACHVGGGTWTCTAAT	S54
S55	CCATCACATAGGAGGTACGCAATT	GGACTACHVGGGTWTCTAAT	S55
S56	GTGGTATGGGAGACAGCCACCCAT	GGACTACHVGGGTWTCTAAT	S56
S57	ACTTTAAGGGTGTGTCTCGCAAGC	GGACTACHVGGGTWTCTAAT	S57
S58	GAGCAACATCCTGAGGAGTAAAGC	GGACTACHVGGGTWTCTAAT	S58
S59	TGTTGCGTTTCTGTTACGTGGTTG	GGACTACHVGGGTWTCTAAT	S59
S60	ATGTCCGACCAATACCGCCTCGGA	GGACTACHVGGGTWTCTAAT	S60
S61	AGGTACGCAATTCGTAAGATGCCT	GGACTACHVGGGTWTCTAAT	S61
S62	ACAGCCACCCATTACCGGCTTGCA	GGACTACHVGGGTWTCTAAT	S62
S63	TGTCTCGCAAGCATCTAGTGGCAA	GGACTACHVGGGTWTCTAAT	S63
S64	GAGGAGTAAAGCCCAGGGACTTCT	GGACTACHVGGGTWTCTAAT	S64
S65	GTTACGTGGTTGCACCTTACCTTA	GGACTACHVGGGTWTCTAAT	S65
S66	TACCGCCTCGGAATAGTTAGGGCT	GGACTACHVGGGTWTCTAAT	S66
S67	CGTAAGATGCCTGCACTTCATTTC	GGACTACHVGGGTWTCTAAT	S67
S68	TACCGGCTTGCATTAACTGGAAGC	GGACTACHVGGGTWTCTAAT	S68
S69	ATCTAGTGGCAACGCGGTTACTAA	GGACTACHVGGGTWTCTAAT	S69
S70	CCAGGGACTTCTGAGACTATATGC	GGACTACHVGGGTWTCTAAT	S70
S71	GCACTTCATTTCTGCAGATCCAAC	GGACTACHVGGGTWTCTAAT	S71
S72	TTAACTGGAAGCCCATCACATAGG	GGACTACHVGGGTWTCTAAT	S72
S73	CCTAAACTACGGGAGCAACATCCT	GGACTACHVGGGTWTCTAAT	S73
S74	TGCAGATCCAACTGTTGCGTTTCT	GGACTACHVGGGTWTCTAAT	S74
S75	ACTTTAAGGGTGACAGCCACCCAT	GGACTACHVGGGTWTCTAAT	S75
S76	GAGCAACATCCTTGTCTCGCAAGC	GGACTACHVGGGTWTCTAAT	S76
S77	AGGTACGCAATTTACCGCCTCGGA	GGACTACHVGGGTWTCTAAT	S77
S78	ACAGCCACCCATCGTAAGATGCCT	GGACTACHVGGGTWTCTAAT	S78
S79	GTTACGTGGTTGCCAGGGACTTCT	GGACTACHVGGGTWTCTAAT	S79
S80	TACCGCCTCGGACACCTTACCTTA	GGACTACHVGGGTWTCTAAT	S80
S81	CGTAAGATGCCTATAGTTAGGGCT	GGACTACHVGGGTWTCTAAT	S81
S82	TACCGGCTTGCAGCACTTCATTTC	GGACTACHVGGGTWTCTAAT	S82
S83	ATCTAGTGGCAATTAACTGGAAGC	GGACTACHVGGGTWTCTAAT	S83
S84	GAGACTATATGCCCTAAACTACGG	GGACTACHVGGGTWTCTAAT	S84
S85	CCTAAACTACGGTGCAGATCCAAC	GGACTACHVGGGTWTCTAAT	S85
S86	TGCAGATCCAACCCATCACATAGG	GGACTACHVGGGTWTCTAAT	S86
S87	CCATCACATAGGGTGGTATGGGAG	GGACTACHVGGGTWTCTAAT	S87
S88	GCACTTCATTTCCCTAAACTACGG	GGACTACHVGGGTWTCTAAT	S88
S89	TTAACTGGAAGCTGCAGATCCAAC	GGACTACHVGGGTWTCTAAT	S89
S90	CGCGGTTACTAACCATCACATAGG	GGACTACHVGGGTWTCTAAT	S90
S91	GAGACTATATGCGTGGTATGGGAG	GGACTACHVGGGTWTCTAAT	S91
S92	CCTAAACTACGGACTTTAAGGGTG	GGACTACHVGGGTWTCTAAT	S92
S93	TGCAGATCCAACGAGCAACATCCT	GGACTACHVGGGTWTCTAAT	S93
S94	CCATCACATAGGTGTTGCGTTTCT	GGACTACHVGGGTWTCTAAT	S94
S95	GTGGTATGGGAGATGTCCGACCAA	GGACTACHVGGGTWTCTAAT	S95
S96	GAGCAACATCCTACAGCCACCCAT	GGACTACHVGGGTWTCTAAT	S96
S97	ATGTCCGACCAAGAGGAGTAAAGC	GGACTACHVGGGTWTCTAAT	S97
S98	AGGTACGCAATTGTTACGTGGTTG	GGACTACHVGGGTWTCTAAT	S98
S99	ACAGCCACCCATTACCGCCTCGGA	GGACTACHVGGGTWTCTAAT	S99
S100	TGTCTCGCAAGCCGTAAGATGCCT	GGACTACHVGGGTWTCTAAT	S100
S101	GAGGAGTAAAGCTACCGGCTTGCA	GGACTACHVGGGTWTCTAAT	S101
S102	GTTACGTGGTTGATCTAGTGGCAA	GGACTACHVGGGTWTCTAAT	S102
S103	CGTAAGATGCCTCACCTTACCTTA	GGACTACHVGGGTWTCTAAT	S103
S104	TACCGGCTTGCAATAGTTAGGGCT	GGACTACHVGGGTWTCTAAT	S104
S105	ATCTAGTGGCAAGCACTTCATTTC	GGACTACHVGGGTWTCTAAT	S105
S106	CCAGGGACTTCTTTAACTGGAAGC	GGACTACHVGGGTWTCTAAT	S106
S107	CACCTTACCTTACGCGGTTACTAA	GGACTACHVGGGTWTCTAAT	S107
S108	ATAGTTAGGGCTGAGACTATATGC	GGACTACHVGGGTWTCTAAT	S108
S109	TTAACTGGAAGCCCTAAACTACGG	GGACTACHVGGGTWTCTAAT	S109
S110	CGCGGTTACTAATGCAGATCCAAC	GGACTACHVGGGTWTCTAAT	S110
S111	GAGACTATATGCCCATCACATAGG	GGACTACHVGGGTWTCTAAT	S111
S112	CCTAAACTACGGGTGGTATGGGAG	GGACTACHVGGGTWTCTAAT	S112
S113	TGCAGATCCAACACTTTAAGGGTG	GGACTACHVGGGTWTCTAAT	S113
S114	CCATCACATAGGGAGCAACATCCT	GGACTACHVGGGTWTCTAAT	S114
S115	GTGGTATGGGAGTGTTGCGTTTCT	GGACTACHVGGGTWTCTAAT	S115
S116	ACTTTAAGGGTGATGTCCGACCAA	GGACTACHVGGGTWTCTAAT	S116
S117	GAGCAACATCCTAGGTACGCAATT	GGACTACHVGGGTWTCTAAT	S117
S118	TGTTGCGTTTCTACAGCCACCCAT	GGACTACHVGGGTWTCTAAT	S118
S119	ATGTCCGACCAATGTCTCGCAAGC	GGACTACHVGGGTWTCTAAT	S119
S120	AGGTACGCAATTGAGGAGTAAAGC	GGACTACHVGGGTWTCTAAT	S120
S121	ACAGCCACCCATGTTACGTGGTTG	GGACTACHVGGGTWTCTAAT	S121
S122	TGTCTCGCAAGCTACCGCCTCGGA	GGACTACHVGGGTWTCTAAT	S122
S123	GAGGAGTAAAGCCGTAAGATGCCT	GGACTACHVGGGTWTCTAAT	S123
S124	GTTACGTGGTTGTACCGGCTTGCA	GGACTACHVGGGTWTCTAAT	S124
S125	TACCGCCTCGGAATCTAGTGGCAA	GGACTACHVGGGTWTCTAAT	S125
S126	TACCGGCTTGCACACCTTACCTTA	GGACTACHVGGGTWTCTAAT	S126
S127	AGGTACGCAATTCCTAAACTACGG	GGACTACHVGGGTWTCTAAT	S127
S128	ACAGCCACCCATTGCAGATCCAAC	GGACTACHVGGGTWTCTAAT	S128
S129	TGTCTCGCAAGCCCATCACATAGG	GGACTACHVGGGTWTCTAAT	S129
S130	GAGGAGTAAAGCGTGGTATGGGAG	GGACTACHVGGGTWTCTAAT	S130
S131	GTTACGTGGTTGACTTTAAGGGTG	GGACTACHVGGGTWTCTAAT	S131
S132	TACCGCCTCGGAGAGCAACATCCT	GGACTACHVGGGTWTCTAAT	S132
S133	CGTAAGATGCCTTGTTGCGTTTCT	GGACTACHVGGGTWTCTAAT	S133
S134	TACCGGCTTGCAATGTCCGACCAA	GGACTACHVGGGTWTCTAAT	S134
S135	ATCTAGTGGCAAAGGTACGCAATT	GGACTACHVGGGTWTCTAAT	S135
S136	CCAGGGACTTCTACAGCCACCCAT	GGACTACHVGGGTWTCTAAT	S136
S137	CACCTTACCTTATGTCTCGCAAGC	GGACTACHVGGGTWTCTAAT	S137
S138	ATAGTTAGGGCTGAGGAGTAAAGC	GGACTACHVGGGTWTCTAAT	S138
S139	GCACTTCATTTCGTTACGTGGTTG	GGACTACHVGGGTWTCTAAT	S139
S140	TTAACTGGAAGCTACCGCCTCGGA	GGACTACHVGGGTWTCTAAT	S140
S141	CGCGGTTACTAACGTAAGATGCCT	GGACTACHVGGGTWTCTAAT	S141
S142	GAGACTATATGCTACCGGCTTGCA	GGACTACHVGGGTWTCTAAT	S142
S143	CCTAAACTACGGATCTAGTGGCAA	GGACTACHVGGGTWTCTAAT	S143
S144	TGCAGATCCAACCCAGGGACTTCT	GGACTACHVGGGTWTCTAAT	S144
S145	CCATCACATAGGCACCTTACCTTA	GGACTACHVGGGTWTCTAAT	S145
S146	GTGGTATGGGAGATAGTTAGGGCT	GGACTACHVGGGTWTCTAAT	S146
S147	ACTTTAAGGGTGGCACTTCATTTC	GGACTACHVGGGTWTCTAAT	S147
S148	GAGCAACATCCTTTAACTGGAAGC	GGACTACHVGGGTWTCTAAT	S148
S149	TGTTGCGTTTCTCGCGGTTACTAA	GGACTACHVGGGTWTCTAAT	S149
S150	ATGTCCGACCAAGAGACTATATGC	GGACTACHVGGGTWTCTAAT	S150
S151	ACAGCCACCCATCCTAAACTACGG	GGACTACHVGGGTWTCTAAT	S151
S152	TGTCTCGCAAGCTGCAGATCCAAC	GGACTACHVGGGTWTCTAAT	S152
S153	GAGGAGTAAAGCCCATCACATAGG	GGACTACHVGGGTWTCTAAT	S153
S154	GTTACGTGGTTGGTGGTATGGGAG	GGACTACHVGGGTWTCTAAT	S154
S155	TACCGCCTCGGAACTTTAAGGGTG	GGACTACHVGGGTWTCTAAT	S155
S156	CGTAAGATGCCTGAGCAACATCCT	GGACTACHVGGGTWTCTAAT	S156
S157	TACCGGCTTGCATGTTGCGTTTCT	GGACTACHVGGGTWTCTAAT	S157
S158	ATCTAGTGGCAAATGTCCGACCAA	GGACTACHVGGGTWTCTAAT	S158
S159	CCAGGGACTTCTAGGTACGCAATT	GGACTACHVGGGTWTCTAAT	S159
S160	CACCTTACCTTAACAGCCACCCAT	GGACTACHVGGGTWTCTAAT	S160
S161	ATAGTTAGGGCTTGTCTCGCAAGC	GGACTACHVGGGTWTCTAAT	S161
S162	GCACTTCATTTCGAGGAGTAAAGC	GGACTACHVGGGTWTCTAAT	S162
S163	TTAACTGGAAGCGTTACGTGGTTG	GGACTACHVGGGTWTCTAAT	S163
S164	CGCGGTTACTAATACCGCCTCGGA	GGACTACHVGGGTWTCTAAT	S164
S165	GAGACTATATGCCGTAAGATGCCT	GGACTACHVGGGTWTCTAAT	S165
S166	CCTAAACTACGGTACCGGCTTGCA	GGACTACHVGGGTWTCTAAT	S166
S167	TGCAGATCCAACATCTAGTGGCAA	GGACTACHVGGGTWTCTAAT	S167
S168	CCATCACATAGGCCAGGGACTTCT	GGACTACHVGGGTWTCTAAT	S168
S169	GTGGTATGGGAGCACCTTACCTTA	GGACTACHVGGGTWTCTAAT	S169
S170	ACTTTAAGGGTGATAGTTAGGGCT	GGACTACHVGGGTWTCTAAT	S170
S171	GAGCAACATCCTGCACTTCATTTC	GGACTACHVGGGTWTCTAAT	S171
S172	TGTTGCGTTTCTTTAACTGGAAGC	GGACTACHVGGGTWTCTAAT	S172
S173	ATGTCCGACCAACGCGGTTACTAA	GGACTACHVGGGTWTCTAAT	S173
S174	AGGTACGCAATTGAGACTATATGC	GGACTACHVGGGTWTCTAAT	S174
S175	TGTCTCGCAAGCCCTAAACTACGG	GGACTACHVGGGTWTCTAAT	S175
S176	GAGGAGTAAAGCTGCAGATCCAAC	GGACTACHVGGGTWTCTAAT	S176
S177	GTTACGTGGTTGCCATCACATAGG	GGACTACHVGGGTWTCTAAT	S177
S178	TACCGCCTCGGAGTGGTATGGGAG	GGACTACHVGGGTWTCTAAT	S178
S179	CGTAAGATGCCTACTTTAAGGGTG	GGACTACHVGGGTWTCTAAT	S179
S180	TACCGGCTTGCAGAGCAACATCCT	GGACTACHVGGGTWTCTAAT	S180
S181	ATCTAGTGGCAATGTTGCGTTTCT	GGACTACHVGGGTWTCTAAT	S181
S182	CCAGGGACTTCTATGTCCGACCAA	GGACTACHVGGGTWTCTAAT	S182
S183	CACCTTACCTTAAGGTACGCAATT	GGACTACHVGGGTWTCTAAT	S183
S184	ATAGTTAGGGCTACAGCCACCCAT	GGACTACHVGGGTWTCTAAT	S184
S185	GCACTTCATTTCTGTCTCGCAAGC	GGACTACHVGGGTWTCTAAT	S185
S186	TTAACTGGAAGCGAGGAGTAAAGC	GGACTACHVGGGTWTCTAAT	S186
S187	CGCGGTTACTAAGTTACGTGGTTG	GGACTACHVGGGTWTCTAAT	S187
S188	GAGACTATATGCTACCGCCTCGGA	GGACTACHVGGGTWTCTAAT	S188
S189	CCTAAACTACGGCGTAAGATGCCT	GGACTACHVGGGTWTCTAAT	S189
S190	TGCAGATCCAACTACCGGCTTGCA	GGACTACHVGGGTWTCTAAT	S190
S191	CCATCACATAGGATCTAGTGGCAA	GGACTACHVGGGTWTCTAAT	S191
S192	GTGGTATGGGAGCCAGGGACTTCT	GGACTACHVGGGTWTCTAAT	S192
S193	ACTTTAAGGGTGCACCTTACCTTA	GGACTACHVGGGTWTCTAAT	S193
S194	GAGCAACATCCTATAGTTAGGGCT	GGACTACHVGGGTWTCTAAT	S194
S195	TGTTGCGTTTCTGCACTTCATTTC	GGACTACHVGGGTWTCTAAT	S195
S196	TGTTGCGTTTCTTGTTGCGTTTCT	GGACTACHVGGGTWTCTAAT	S196
S197	CCTAAACTACGGCCTAAACTACGG	GGACTACHVGGGTWTCTAAT	S197
S198	ACTTTAAGGGTGACTTTAAGGGTG	GGACTACHVGGGTWTCTAAT	S198
S199	GAGCAACATCCTGAGCAACATCCT	GGACTACHVGGGTWTCTAAT	S199
S200	ATGTCCGACCAAATGTCCGACCAA	GGACTACHVGGGTWTCTAAT	S200
S201	AGGTACGCAATTAGGTACGCAATT	GGACTACHVGGGTWTCTAAT	S201
S202	ACAGCCACCCATACAGCCACCCAT	GGACTACHVGGGTWTCTAAT	S202
S203	GAGGAGTAAAGCGAGGAGTAAAGC	GGACTACHVGGGTWTCTAAT	S203
S204	GTTACGTGGTTGGTTACGTGGTTG	GGACTACHVGGGTWTCTAAT	S204
S205	TACCGCCTCGGATACCGCCTCGGA	GGACTACHVGGGTWTCTAAT	S205
S206	CGTAAGATGCCTCGTAAGATGCCT	GGACTACHVGGGTWTCTAAT	S206
S207	TACCGGCTTGCATACCGGCTTGCA	GGACTACHVGGGTWTCTAAT	S207
S208	ATCTAGTGGCAAATCTAGTGGCAA	GGACTACHVGGGTWTCTAAT	S208
S209	CACCTTACCTTACACCTTACCTTA	GGACTACHVGGGTWTCTAAT	S209
S210	ATAGTTAGGGCTATAGTTAGGGCT	GGACTACHVGGGTWTCTAAT	S210
S211	GCACTTCATTTCGCACTTCATTTC	GGACTACHVGGGTWTCTAAT	S211
S212	TTAACTGGAAGCTTAACTGGAAGC	GGACTACHVGGGTWTCTAAT	S212
S213	CGCGGTTACTAACGCGGTTACTAA	GGACTACHVGGGTWTCTAAT	S213
S214	GAGACTATATGCGAGACTATATGC	GGACTACHVGGGTWTCTAAT	S214
S215	TGCAGATCCAACCCTAAACTACGG	GGACTACHVGGGTWTCTAAT	S215
S216	CCATCACATAGGTGCAGATCCAAC	GGACTACHVGGGTWTCTAAT	S216
S217	GTGGTATGGGAGCCATCACATAGG	GGACTACHVGGGTWTCTAAT	S217
S218	ACTTTAAGGGTGGTGGTATGGGAG	GGACTACHVGGGTWTCTAAT	S218
S219	GAGCAACATCCTACTTTAAGGGTG	GGACTACHVGGGTWTCTAAT	S219
S220	TGTTGCGTTTCTGAGCAACATCCT	GGACTACHVGGGTWTCTAAT	S220
S221	ATGTCCGACCAATGTTGCGTTTCT	GGACTACHVGGGTWTCTAAT	S221
S222	AGGTACGCAATTATGTCCGACCAA	GGACTACHVGGGTWTCTAAT	S222
S223	ACAGCCACCCATAGGTACGCAATT	GGACTACHVGGGTWTCTAAT	S223
S224	TGTCTCGCAAGCACAGCCACCCAT	GGACTACHVGGGTWTCTAAT	S224
S225	GAGGAGTAAAGCTGTCTCGCAAGC	GGACTACHVGGGTWTCTAAT	S225
S226	GTTACGTGGTTGGAGGAGTAAAGC	GGACTACHVGGGTWTCTAAT	S226
S227	TACCGGCTTGCACGTAAGATGCCT	GGACTACHVGGGTWTCTAAT	S227
S228	CCAGGGACTTCTATCTAGTGGCAA	GGACTACHVGGGTWTCTAAT	S228
S229	ATAGTTAGGGCTCACCTTACCTTA	GGACTACHVGGGTWTCTAAT	S229
S230	GCACTTCATTTCATAGTTAGGGCT	GGACTACHVGGGTWTCTAAT	S230
S231	TTAACTGGAAGCGCACTTCATTTC	GGACTACHVGGGTWTCTAAT	S231
S232	CGCGGTTACTAATTAACTGGAAGC	GGACTACHVGGGTWTCTAAT	S232
S233	GAGACTATATGCCGCGGTTACTAA	GGACTACHVGGGTWTCTAAT	S233
S234	CCTAAACTACGGGAGACTATATGC	GGACTACHVGGGTWTCTAAT	S234
S235	CCATCACATAGGCCTAAACTACGG	GGACTACHVGGGTWTCTAAT	S235
S236	ACTTTAAGGGTGCCATCACATAGG	GGACTACHVGGGTWTCTAAT	S236
S237	GAGCAACATCCTGTGGTATGGGAG	GGACTACHVGGGTWTCTAAT	S237
S238	ATGTCCGACCAAGAGCAACATCCT	GGACTACHVGGGTWTCTAAT	S238
S239	AGGTACGCAATTTGTTGCGTTTCT	GGACTACHVGGGTWTCTAAT	S239
S240	ACAGCCACCCATATGTCCGACCAA	GGACTACHVGGGTWTCTAAT	S240
S241	TGTCTCGCAAGCAGGTACGCAATT	GGACTACHVGGGTWTCTAAT	S241
S242	GTTACGTGGTTGTGTCTCGCAAGC	GGACTACHVGGGTWTCTAAT	S242
S243	CGTAAGATGCCTGTTACGTGGTTG	GGACTACHVGGGTWTCTAAT	S243
S244	TACCGGCTTGCATACCGCCTCGGA	GGACTACHVGGGTWTCTAAT	S244
S245	ATCTAGTGGCAACGTAAGATGCCT	GGACTACHVGGGTWTCTAAT	S245
S246	CACCTTACCTTAATCTAGTGGCAA	GGACTACHVGGGTWTCTAAT	S246
S247	GCACTTCATTTCCACCTTACCTTA	GGACTACHVGGGTWTCTAAT	S247
S248	TTAACTGGAAGCATAGTTAGGGCT	GGACTACHVGGGTWTCTAAT	S248
S249	CGCGGTTACTAAGCACTTCATTTC	GGACTACHVGGGTWTCTAAT	S249
S250	GAGACTATATGCTTAACTGGAAGC	GGACTACHVGGGTWTCTAAT	S250
S251	TGCAGATCCAACGAGACTATATGC	GGACTACHVGGGTWTCTAAT	S251
S252	GTGGTATGGGAGCCTAAACTACGG	GGACTACHVGGGTWTCTAAT	S252
S253	ACTTTAAGGGTGTGCAGATCCAAC	GGACTACHVGGGTWTCTAAT	S253
S254	GAGCAACATCCTCCATCACATAGG	GGACTACHVGGGTWTCTAAT	S254
S255	TGTTGCGTTTCTGTGGTATGGGAG	GGACTACHVGGGTWTCTAAT	S255
S256	ATGTCCGACCAAACTTTAAGGGTG	GGACTACHVGGGTWTCTAAT	S256
S257	ACAGCCACCCATTGTTGCGTTTCT	GGACTACHVGGGTWTCTAAT	S257
S258	TGTCTCGCAAGCATGTCCGACCAA	GGACTACHVGGGTWTCTAAT	S258
S259	GAGGAGTAAAGCAGGTACGCAATT	GGACTACHVGGGTWTCTAAT	S259
S260	GTTACGTGGTTGACAGCCACCCAT	GGACTACHVGGGTWTCTAAT	S260
S261	TACCGCCTCGGATGTCTCGCAAGC	GGACTACHVGGGTWTCTAAT	S261
S262	CGTAAGATGCCTGAGGAGTAAAGC	GGACTACHVGGGTWTCTAAT	S262
S263	TACCGGCTTGCAGTTACGTGGTTG	GGACTACHVGGGTWTCTAAT	S263
S264	ATCTAGTGGCAATACCGCCTCGGA	GGACTACHVGGGTWTCTAAT	S264
S265	CCAGGGACTTCTCGTAAGATGCCT	GGACTACHVGGGTWTCTAAT	S265
S266	ATAGTTAGGGCTATCTAGTGGCAA	GGACTACHVGGGTWTCTAAT	S266
S267	GCACTTCATTTCCCAGGGACTTCT	GGACTACHVGGGTWTCTAAT	S267
S268	TTAACTGGAAGCCACCTTACCTTA	GGACTACHVGGGTWTCTAAT	S268
S269	CGCGGTTACTAAATAGTTAGGGCT	GGACTACHVGGGTWTCTAAT	S269
S270	GAGACTATATGCGCACTTCATTTC	GGACTACHVGGGTWTCTAAT	S270
S271	CCTAAACTACGGTTAACTGGAAGC	GGACTACHVGGGTWTCTAAT	S271
S272	TGCAGATCCAACCGCGGTTACTAA	GGACTACHVGGGTWTCTAAT	S272
S273	CCATCACATAGGGAGACTATATGC	GGACTACHVGGGTWTCTAAT	S273
S274	ACTTTAAGGGTGCCTAAACTACGG	GGACTACHVGGGTWTCTAAT	S274
S275	GAGCAACATCCTTGCAGATCCAAC	GGACTACHVGGGTWTCTAAT	S275
S276	TGTTGCGTTTCTCCATCACATAGG	GGACTACHVGGGTWTCTAAT	S276
S277	ATGTCCGACCAAGTGGTATGGGAG	GGACTACHVGGGTWTCTAAT	S277
S278	AGGTACGCAATTACTTTAAGGGTG	GGACTACHVGGGTWTCTAAT	S278
S279	ACAGCCACCCATGAGCAACATCCT	GGACTACHVGGGTWTCTAAT	S279
S280	CGTAAGATGCCTTGTCTCGCAAGC	GGACTACHVGGGTWTCTAAT	S280
S281	TACCGGCTTGCAGAGGAGTAAAGC	GGACTACHVGGGTWTCTAAT	S281
S282	ATCTAGTGGCAAGTTACGTGGTTG	GGACTACHVGGGTWTCTAAT	S282
S283	CCAGGGACTTCTTACCGCCTCGGA	GGACTACHVGGGTWTCTAAT	S283
S284	GCACTTCATTTCATCTAGTGGCAA	GGACTACHVGGGTWTCTAAT	S284
S285	TTAACTGGAAGCCCAGGGACTTCT	GGACTACHVGGGTWTCTAAT	S285
S286	CGCGGTTACTAACACCTTACCTTA	GGACTACHVGGGTWTCTAAT	S286
S287	GAGACTATATGCATAGTTAGGGCT	GGACTACHVGGGTWTCTAAT	S287
S288	CCTAAACTACGGGCACTTCATTTC	GGACTACHVGGGTWTCTAAT	S288
S289	TGCAGATCCAACTTAACTGGAAGC	GGACTACHVGGGTWTCTAAT	S289
S290	GAGCAACATCCTCCTAAACTACGG	GGACTACHVGGGTWTCTAAT	S290
S291	AGGTACGCAATTGTGGTATGGGAG	GGACTACHVGGGTWTCTAAT	S291
S292	ACAGCCACCCATACTTTAAGGGTG	GGACTACHVGGGTWTCTAAT	S292
S293	TGTCTCGCAAGCGAGCAACATCCT	GGACTACHVGGGTWTCTAAT	S293
S294	TACCGCCTCGGAAGGTACGCAATT	GGACTACHVGGGTWTCTAAT	S294
S295	TACCGGCTTGCATGTCTCGCAAGC	GGACTACHVGGGTWTCTAAT	S295
S296	ATCTAGTGGCAAGAGGAGTAAAGC	GGACTACHVGGGTWTCTAAT	S296
S297	CCAGGGACTTCTGTTACGTGGTTG	GGACTACHVGGGTWTCTAAT	S297
S298	GAGACTATATGCCACCTTACCTTA	GGACTACHVGGGTWTCTAAT	S298
S299	CCTAAACTACGGATAGTTAGGGCT	GGACTACHVGGGTWTCTAAT	S299
S300	TGCAGATCCAACGCACTTCATTTC	GGACTACHVGGGTWTCTAAT	S300
S301	CCATCACATAGGTTAACTGGAAGC	GGACTACHVGGGTWTCTAAT	S301
S302	TGTTGCGTTTCTCCTAAACTACGG	GGACTACHVGGGTWTCTAAT	S302
S303	ACAGCCACCCATGTGGTATGGGAG	GGACTACHVGGGTWTCTAAT	S303
S304	TGTCTCGCAAGCACTTTAAGGGTG	GGACTACHVGGGTWTCTAAT	S304
S305	GAGGAGTAAAGCGAGCAACATCCT	GGACTACHVGGGTWTCTAAT	S305
S306	CGTAAGATGCCTAGGTACGCAATT	GGACTACHVGGGTWTCTAAT	S306
S307	TACCGGCTTGCAACAGCCACCCAT	GGACTACHVGGGTWTCTAAT	S307
S308	ATCTAGTGGCAATGTCTCGCAAGC	GGACTACHVGGGTWTCTAAT	S308
S309	CACCTTACCTTAGTTACGTGGTTG	GGACTACHVGGGTWTCTAAT	S309
S310	CGCGGTTACTAAATCTAGTGGCAA	GGACTACHVGGGTWTCTAAT	S310
S311	GAGACTATATGCCCAGGGACTTCT	GGACTACHVGGGTWTCTAAT	S311
S312	CCTAAACTACGGCACCTTACCTTA	GGACTACHVGGGTWTCTAAT	S312
S313	CCATCACATAGGGCACTTCATTTC	GGACTACHVGGGTWTCTAAT	S313
S314	AGGTACGCAATTTGCAGATCCAAC	GGACTACHVGGGTWTCTAAT	S314
S315	ACAGCCACCCATCCATCACATAGG	GGACTACHVGGGTWTCTAAT	S315
S316	TGTCTCGCAAGCGTGGTATGGGAG	GGACTACHVGGGTWTCTAAT	S316
S317	GAGGAGTAAAGCACTTTAAGGGTG	GGACTACHVGGGTWTCTAAT	S317
S318	ATCTAGTGGCAAACAGCCACCCAT	GGACTACHVGGGTWTCTAAT	S318
S319	CACCTTACCTTAGAGGAGTAAAGC	GGACTACHVGGGTWTCTAAT	S319
S320	ATAGTTAGGGCTGTTACGTGGTTG	GGACTACHVGGGTWTCTAAT	S320
S321	GAGACTATATGCATCTAGTGGCAA	GGACTACHVGGGTWTCTAAT	S321
S322	CCTAAACTACGGCCAGGGACTTCT	GGACTACHVGGGTWTCTAAT	S322
S323	TGCAGATCCAACCACCTTACCTTA	GGACTACHVGGGTWTCTAAT	S323
S324	CCATCACATAGGATAGTTAGGGCT	GGACTACHVGGGTWTCTAAT	S324
S325	GTGGTATGGGAGGCACTTCATTTC	GGACTACHVGGGTWTCTAAT	S325
S326	TTAACTGGAAGCACAGCCACCCAT	GGACTACHVGGGTWTCTAAT	S326
S327	CGCGGTTACTAATGTCTCGCAAGC	GGACTACHVGGGTWTCTAAT	S327
S328	GAGACTATATGCGAGGAGTAAAGC	GGACTACHVGGGTWTCTAAT	S328
S329	CGCGGTTACTAACCTAAACTACGG	GGACTACHVGGGTWTCTAAT	S329
S330	GAGACTATATGCTGCAGATCCAAC	GGACTACHVGGGTWTCTAAT	S330
S331	CCTAAACTACGGCCATCACATAGG	GGACTACHVGGGTWTCTAAT	S331
S332	TGCAGATCCAACGTGGTATGGGAG	GGACTACHVGGGTWTCTAAT	S332
S333	CCATCACATAGGACTTTAAGGGTG	GGACTACHVGGGTWTCTAAT	S333
S334	GTGGTATGGGAGGAGCAACATCCT	GGACTACHVGGGTWTCTAAT	S334
S335	ACTTTAAGGGTGTGTTGCGTTTCT	GGACTACHVGGGTWTCTAAT	S335
S336	GAGCAACATCCTATGTCCGACCAA	GGACTACHVGGGTWTCTAAT	S336
S337	TGTTGCGTTTCTAGGTACGCAATT	GGACTACHVGGGTWTCTAAT	S337
S338	ATGTCCGACCAAACAGCCACCCAT	GGACTACHVGGGTWTCTAAT	S338
S339	AGGTACGCAATTTGTCTCGCAAGC	GGACTACHVGGGTWTCTAAT	S339
S340	ACAGCCACCCATGAGGAGTAAAGC	GGACTACHVGGGTWTCTAAT	S340
S341	TGTCTCGCAAGCGTTACGTGGTTG	GGACTACHVGGGTWTCTAAT	S341
S342	GAGGAGTAAAGCTACCGCCTCGGA	GGACTACHVGGGTWTCTAAT	S342
S343	GTTACGTGGTTGCGTAAGATGCCT	GGACTACHVGGGTWTCTAAT	S343
S344	TACCGCCTCGGATACCGGCTTGCA	GGACTACHVGGGTWTCTAAT	S344
S345	CGTAAGATGCCTATCTAGTGGCAA	GGACTACHVGGGTWTCTAAT	S345
S346	TACCGGCTTGCACCAGGGACTTCT	GGACTACHVGGGTWTCTAAT	S346
S347	ATCTAGTGGCAACACCTTACCTTA	GGACTACHVGGGTWTCTAAT	S347
S348	CCAGGGACTTCTATAGTTAGGGCT	GGACTACHVGGGTWTCTAAT	S348
S349	CACCTTACCTTAGCACTTCATTTC	GGACTACHVGGGTWTCTAAT	S349
S350	ATAGTTAGGGCTTTAACTGGAAGC	GGACTACHVGGGTWTCTAAT	S350
S351	GCACTTCATTTCCGCGGTTACTAA	GGACTACHVGGGTWTCTAAT	S351
S352	TTAACTGGAAGCGAGACTATATGC	GGACTACHVGGGTWTCTAAT	S352
