# Supplementary material for: An improved dual-indexing approach for multiplexed 16S rRNA gene sequencing on the Illumina MiSeq platform
Source: Microbiome. 2014 Feb 24;2:6. doi: 10.1186/2049-2618-2-6 (PMC3940169; doi:10.1186/2049-2618-2-6)
Supplement: Additional file 6 — QIIME mapping files associated with each sequencing run. [file 2049-2618-2-6-S6.zip › mapping_file/RAV207_212_total_mapping.txt]

#SampleID	BarcodeSequence	LinkerPrimerSequence	Description
S1	CCTAAACTACGGCCTAAACTACGG	GGACTACHVGGGTWTCTAAT	S1
S2	TGCAGATCCAACTGCAGATCCAAC	GGACTACHVGGGTWTCTAAT	S2
S3	CCATCACATAGGCCATCACATAGG	GGACTACHVGGGTWTCTAAT	S3
S4	GTGGTATGGGAGGTGGTATGGGAG	GGACTACHVGGGTWTCTAAT	S4
S5	GAGCAACATCCTGAGCAACATCCT	GGACTACHVGGGTWTCTAAT	S5
S6	TGTTGCGTTTCTTGTTGCGTTTCT	GGACTACHVGGGTWTCTAAT	S6
S7	ATGTCCGACCAAATGTCCGACCAA	GGACTACHVGGGTWTCTAAT	S7
S8	AGGTACGCAATTAGGTACGCAATT	GGACTACHVGGGTWTCTAAT	S8
S9	ACAGCCACCCATACAGCCACCCAT	GGACTACHVGGGTWTCTAAT	S9
S10	TGTCTCGCAAGCTGTCTCGCAAGC	GGACTACHVGGGTWTCTAAT	S10
S11	GAGGAGTAAAGCGAGGAGTAAAGC	GGACTACHVGGGTWTCTAAT	S11
S12	GTTACGTGGTTGGTTACGTGGTTG	GGACTACHVGGGTWTCTAAT	S12
S13	CGTAAGATGCCTCGTAAGATGCCT	GGACTACHVGGGTWTCTAAT	S13
S14	CCAGGGACTTCTCCAGGGACTTCT	GGACTACHVGGGTWTCTAAT	S14
S15	CACCTTACCTTACACCTTACCTTA	GGACTACHVGGGTWTCTAAT	S15
S16	ATAGTTAGGGCTATAGTTAGGGCT	GGACTACHVGGGTWTCTAAT	S16
S17	GCACTTCATTTCGCACTTCATTTC	GGACTACHVGGGTWTCTAAT	S17
S18	TTAACTGGAAGCTTAACTGGAAGC	GGACTACHVGGGTWTCTAAT	S18
S19	GAGACTATATGCGAGACTATATGC	GGACTACHVGGGTWTCTAAT	S19
S20	TGCAGATCCAACCCTAAACTACGG	GGACTACHVGGGTWTCTAAT	S20
S21	CCATCACATAGGTGCAGATCCAAC	GGACTACHVGGGTWTCTAAT	S21
S22	GTGGTATGGGAGCCATCACATAGG	GGACTACHVGGGTWTCTAAT	S22
S23	ACTTTAAGGGTGGTGGTATGGGAG	GGACTACHVGGGTWTCTAAT	S23
S24	GAGCAACATCCTACTTTAAGGGTG	GGACTACHVGGGTWTCTAAT	S24
S25	TGTTGCGTTTCTGAGCAACATCCT	GGACTACHVGGGTWTCTAAT	S25
S26	ATGTCCGACCAATGTTGCGTTTCT	GGACTACHVGGGTWTCTAAT	S26
S27	AGGTACGCAATTATGTCCGACCAA	GGACTACHVGGGTWTCTAAT	S27
S28	ACAGCCACCCATAGGTACGCAATT	GGACTACHVGGGTWTCTAAT	S28
S29	TGTCTCGCAAGCACAGCCACCCAT	GGACTACHVGGGTWTCTAAT	S29
S30	GAGGAGTAAAGCTGTCTCGCAAGC	GGACTACHVGGGTWTCTAAT	S30
S31	GTTACGTGGTTGGAGGAGTAAAGC	GGACTACHVGGGTWTCTAAT	S31
S32	TACCGCCTCGGAGTTACGTGGTTG	GGACTACHVGGGTWTCTAAT	S32
S33	CGTAAGATGCCTTACCGCCTCGGA	GGACTACHVGGGTWTCTAAT	S33
S34	TACCGGCTTGCACGTAAGATGCCT	GGACTACHVGGGTWTCTAAT	S34
S35	CACCTTACCTTACCAGGGACTTCT	GGACTACHVGGGTWTCTAAT	S35
S36	ATAGTTAGGGCTCACCTTACCTTA	GGACTACHVGGGTWTCTAAT	S36
S37	GCACTTCATTTCATAGTTAGGGCT	GGACTACHVGGGTWTCTAAT	S37
S38	TTAACTGGAAGCGCACTTCATTTC	GGACTACHVGGGTWTCTAAT	S38
S39	CGCGGTTACTAATTAACTGGAAGC	GGACTACHVGGGTWTCTAAT	S39
S40	GAGACTATATGCCGCGGTTACTAA	GGACTACHVGGGTWTCTAAT	S40
S41	CCTAAACTACGGGAGACTATATGC	GGACTACHVGGGTWTCTAAT	S41
S42	CCATCACATAGGCCTAAACTACGG	GGACTACHVGGGTWTCTAAT	S42
S43	GTGGTATGGGAGTGCAGATCCAAC	GGACTACHVGGGTWTCTAAT	S43
S44	ACTTTAAGGGTGCCATCACATAGG	GGACTACHVGGGTWTCTAAT	S44
S45	GAGCAACATCCTGTGGTATGGGAG	GGACTACHVGGGTWTCTAAT	S45
S46	TGTTGCGTTTCTACTTTAAGGGTG	GGACTACHVGGGTWTCTAAT	S46
S47	ATGTCCGACCAAGAGCAACATCCT	GGACTACHVGGGTWTCTAAT	S47
S48	AGGTACGCAATTTGTTGCGTTTCT	GGACTACHVGGGTWTCTAAT	S48
S49	ACAGCCACCCATATGTCCGACCAA	GGACTACHVGGGTWTCTAAT	S49
S50	TGTCTCGCAAGCAGGTACGCAATT	GGACTACHVGGGTWTCTAAT	S50
S51	GAGGAGTAAAGCACAGCCACCCAT	GGACTACHVGGGTWTCTAAT	S51
S52	GTTACGTGGTTGTGTCTCGCAAGC	GGACTACHVGGGTWTCTAAT	S52
S53	TACCGCCTCGGAGAGGAGTAAAGC	GGACTACHVGGGTWTCTAAT	S53
S54	CGTAAGATGCCTGTTACGTGGTTG	GGACTACHVGGGTWTCTAAT	S54
S55	TACCGGCTTGCATACCGCCTCGGA	GGACTACHVGGGTWTCTAAT	S55
S56	ATCTAGTGGCAACGTAAGATGCCT	GGACTACHVGGGTWTCTAAT	S56
S57	ATAGTTAGGGCTCCAGGGACTTCT	GGACTACHVGGGTWTCTAAT	S57
S58	GCACTTCATTTCCACCTTACCTTA	GGACTACHVGGGTWTCTAAT	S58
S59	TTAACTGGAAGCATAGTTAGGGCT	GGACTACHVGGGTWTCTAAT	S59
S60	CGCGGTTACTAAGCACTTCATTTC	GGACTACHVGGGTWTCTAAT	S60
S61	GAGACTATATGCTTAACTGGAAGC	GGACTACHVGGGTWTCTAAT	S61
S62	CCTAAACTACGGCGCGGTTACTAA	GGACTACHVGGGTWTCTAAT	S62
S63	TGCAGATCCAACGAGACTATATGC	GGACTACHVGGGTWTCTAAT	S63
S64	ACTTTAAGGGTGTGCAGATCCAAC	GGACTACHVGGGTWTCTAAT	S64
S65	GAGCAACATCCTCCATCACATAGG	GGACTACHVGGGTWTCTAAT	S65
S66	AGGTACGCAATTGAGCAACATCCT	GGACTACHVGGGTWTCTAAT	S66
S67	ACAGCCACCCATTGTTGCGTTTCT	GGACTACHVGGGTWTCTAAT	S67
S68	GTTACGTGGTTGACAGCCACCCAT	GGACTACHVGGGTWTCTAAT	S68
S69	TACCGCCTCGGATGTCTCGCAAGC	GGACTACHVGGGTWTCTAAT	S69
S70	ATCTAGTGGCAATACCGCCTCGGA	GGACTACHVGGGTWTCTAAT	S70
S71	CCAGGGACTTCTCGTAAGATGCCT	GGACTACHVGGGTWTCTAAT	S71
S72	GCACTTCATTTCCCAGGGACTTCT	GGACTACHVGGGTWTCTAAT	S72
S73	TTAACTGGAAGCCACCTTACCTTA	GGACTACHVGGGTWTCTAAT	S73
S74	CGCGGTTACTAAATAGTTAGGGCT	GGACTACHVGGGTWTCTAAT	S74
S75	GAGACTATATGCGCACTTCATTTC	GGACTACHVGGGTWTCTAAT	S75
S76	CCTAAACTACGGTTAACTGGAAGC	GGACTACHVGGGTWTCTAAT	S76
S77	GAGCAACATCCTTGCAGATCCAAC	GGACTACHVGGGTWTCTAAT	S77
S78	TGTTGCGTTTCTCCATCACATAGG	GGACTACHVGGGTWTCTAAT	S78
S79	ATGTCCGACCAAGTGGTATGGGAG	GGACTACHVGGGTWTCTAAT	S79
S80	AGGTACGCAATTACTTTAAGGGTG	GGACTACHVGGGTWTCTAAT	S80
S81	ATCTAGTGGCAAGTTACGTGGTTG	GGACTACHVGGGTWTCTAAT	S81
S82	CCAGGGACTTCTTACCGCCTCGGA	GGACTACHVGGGTWTCTAAT	S82
S83	CACCTTACCTTACGTAAGATGCCT	GGACTACHVGGGTWTCTAAT	S83
S84	CGCGGTTACTAACACCTTACCTTA	GGACTACHVGGGTWTCTAAT	S84
S85	GAGACTATATGCATAGTTAGGGCT	GGACTACHVGGGTWTCTAAT	S85
S86	CCTAAACTACGGGCACTTCATTTC	GGACTACHVGGGTWTCTAAT	S86
S87	TGCAGATCCAACTTAACTGGAAGC	GGACTACHVGGGTWTCTAAT	S87
S88	CCATCACATAGGCGCGGTTACTAA	GGACTACHVGGGTWTCTAAT	S88
S89	GTGGTATGGGAGGAGACTATATGC	GGACTACHVGGGTWTCTAAT	S89
S90	GAGCAACATCCTCCTAAACTACGG	GGACTACHVGGGTWTCTAAT	S90
S91	TGTTGCGTTTCTTGCAGATCCAAC	GGACTACHVGGGTWTCTAAT	S91
S92	ATGTCCGACCAACCATCACATAGG	GGACTACHVGGGTWTCTAAT	S92
S93	AGGTACGCAATTGTGGTATGGGAG	GGACTACHVGGGTWTCTAAT	S93
S94	ACAGCCACCCATACTTTAAGGGTG	GGACTACHVGGGTWTCTAAT	S94
S95	TGTCTCGCAAGCGAGCAACATCCT	GGACTACHVGGGTWTCTAAT	S95
S96	GAGGAGTAAAGCTGTTGCGTTTCT	GGACTACHVGGGTWTCTAAT	S96
S97	CCAGGGACTTCTGTTACGTGGTTG	GGACTACHVGGGTWTCTAAT	S97
S98	CACCTTACCTTATACCGCCTCGGA	GGACTACHVGGGTWTCTAAT	S98
S99	ATAGTTAGGGCTCGTAAGATGCCT	GGACTACHVGGGTWTCTAAT	S99
S100	CGCGGTTACTAACCAGGGACTTCT	GGACTACHVGGGTWTCTAAT	S100
S101	GAGACTATATGCCACCTTACCTTA	GGACTACHVGGGTWTCTAAT	S101
S102	CCTAAACTACGGATAGTTAGGGCT	GGACTACHVGGGTWTCTAAT	S102
S103	TGCAGATCCAACGCACTTCATTTC	GGACTACHVGGGTWTCTAAT	S103
S104	CCATCACATAGGTTAACTGGAAGC	GGACTACHVGGGTWTCTAAT	S104
S105	GTGGTATGGGAGCGCGGTTACTAA	GGACTACHVGGGTWTCTAAT	S105
S106	ACTTTAAGGGTGGAGACTATATGC	GGACTACHVGGGTWTCTAAT	S106
S107	TGTTGCGTTTCTCCTAAACTACGG	GGACTACHVGGGTWTCTAAT	S107
S108	AGGTACGCAATTCCATCACATAGG	GGACTACHVGGGTWTCTAAT	S108
S109	ACAGCCACCCATGTGGTATGGGAG	GGACTACHVGGGTWTCTAAT	S109
S110	TGTCTCGCAAGCACTTTAAGGGTG	GGACTACHVGGGTWTCTAAT	S110
S111	GAGGAGTAAAGCGAGCAACATCCT	GGACTACHVGGGTWTCTAAT	S111
S112	GTTACGTGGTTGTGTTGCGTTTCT	GGACTACHVGGGTWTCTAAT	S112
S113	TACCGCCTCGGAATGTCCGACCAA	GGACTACHVGGGTWTCTAAT	S113
S114	CACCTTACCTTAGTTACGTGGTTG	GGACTACHVGGGTWTCTAAT	S114
S115	ATAGTTAGGGCTTACCGCCTCGGA	GGACTACHVGGGTWTCTAAT	S115
S116	GCACTTCATTTCCGTAAGATGCCT	GGACTACHVGGGTWTCTAAT	S116
S117	GAGACTATATGCCCAGGGACTTCT	GGACTACHVGGGTWTCTAAT	S117
S118	CCTAAACTACGGCACCTTACCTTA	GGACTACHVGGGTWTCTAAT	S118
S119	TGCAGATCCAACATAGTTAGGGCT	GGACTACHVGGGTWTCTAAT	S119
S120	CCATCACATAGGGCACTTCATTTC	GGACTACHVGGGTWTCTAAT	S120
S121	GTGGTATGGGAGTTAACTGGAAGC	GGACTACHVGGGTWTCTAAT	S121
S122	ACTTTAAGGGTGCGCGGTTACTAA	GGACTACHVGGGTWTCTAAT	S122
S123	GAGCAACATCCTGAGACTATATGC	GGACTACHVGGGTWTCTAAT	S123
S124	ATGTCCGACCAACCTAAACTACGG	GGACTACHVGGGTWTCTAAT	S124
S125	AGGTACGCAATTTGCAGATCCAAC	GGACTACHVGGGTWTCTAAT	S125
S126	ACAGCCACCCATCCATCACATAGG	GGACTACHVGGGTWTCTAAT	S126
S127	TGTCTCGCAAGCGTGGTATGGGAG	GGACTACHVGGGTWTCTAAT	S127
S128	GAGGAGTAAAGCACTTTAAGGGTG	GGACTACHVGGGTWTCTAAT	S128
S129	GTTACGTGGTTGGAGCAACATCCT	GGACTACHVGGGTWTCTAAT	S129
S130	TACCGCCTCGGATGTTGCGTTTCT	GGACTACHVGGGTWTCTAAT	S130
S131	CGTAAGATGCCTATGTCCGACCAA	GGACTACHVGGGTWTCTAAT	S131
S132	TACCGGCTTGCAAGGTACGCAATT	GGACTACHVGGGTWTCTAAT	S132
S133	ATCTAGTGGCAAACAGCCACCCAT	GGACTACHVGGGTWTCTAAT	S133
S134	CCAGGGACTTCTTGTCTCGCAAGC	GGACTACHVGGGTWTCTAAT	S134
S135	CACCTTACCTTAGAGGAGTAAAGC	GGACTACHVGGGTWTCTAAT	S135
S136	AGGTACGCAATTCCTAAACTACGG	GGACTACHVGGGTWTCTAAT	S136
S137	ACAGCCACCCATTGCAGATCCAAC	GGACTACHVGGGTWTCTAAT	S137
S138	TGTCTCGCAAGCCCATCACATAGG	GGACTACHVGGGTWTCTAAT	S138
S139	GAGGAGTAAAGCGTGGTATGGGAG	GGACTACHVGGGTWTCTAAT	S139
S140	GTTACGTGGTTGACTTTAAGGGTG	GGACTACHVGGGTWTCTAAT	S140
S141	CGTAAGATGCCTTGTTGCGTTTCT	GGACTACHVGGGTWTCTAAT	S141
S142	TACCGGCTTGCAATGTCCGACCAA	GGACTACHVGGGTWTCTAAT	S142
S143	CCAGGGACTTCTACAGCCACCCAT	GGACTACHVGGGTWTCTAAT	S143
S144	ATAGTTAGGGCTGAGGAGTAAAGC	GGACTACHVGGGTWTCTAAT	S144
S145	GCACTTCATTTCGTTACGTGGTTG	GGACTACHVGGGTWTCTAAT	S145
S146	TTAACTGGAAGCTACCGCCTCGGA	GGACTACHVGGGTWTCTAAT	S146
S147	CGCGGTTACTAACGTAAGATGCCT	GGACTACHVGGGTWTCTAAT	S147
S148	CCATCACATAGGCACCTTACCTTA	GGACTACHVGGGTWTCTAAT	S148
S149	GTGGTATGGGAGATAGTTAGGGCT	GGACTACHVGGGTWTCTAAT	S149
S150	ACTTTAAGGGTGGCACTTCATTTC	GGACTACHVGGGTWTCTAAT	S150
S151	GAGCAACATCCTTTAACTGGAAGC	GGACTACHVGGGTWTCTAAT	S151
S152	TGTTGCGTTTCTCGCGGTTACTAA	GGACTACHVGGGTWTCTAAT	S152
S153	ATGTCCGACCAAGAGACTATATGC	GGACTACHVGGGTWTCTAAT	S153
S154	ACAGCCACCCATCCTAAACTACGG	GGACTACHVGGGTWTCTAAT	S154
S155	TGTCTCGCAAGCTGCAGATCCAAC	GGACTACHVGGGTWTCTAAT	S155
S156	GAGGAGTAAAGCCCATCACATAGG	GGACTACHVGGGTWTCTAAT	S156
S157	GTTACGTGGTTGGTGGTATGGGAG	GGACTACHVGGGTWTCTAAT	S157
S158	TACCGCCTCGGAACTTTAAGGGTG	GGACTACHVGGGTWTCTAAT	S158
S159	CGTAAGATGCCTGAGCAACATCCT	GGACTACHVGGGTWTCTAAT	S159
S160	TACCGGCTTGCATGTTGCGTTTCT	GGACTACHVGGGTWTCTAAT	S160
S161	ATCTAGTGGCAAATGTCCGACCAA	GGACTACHVGGGTWTCTAAT	S161
S162	CCAGGGACTTCTAGGTACGCAATT	GGACTACHVGGGTWTCTAAT	S162
S163	CACCTTACCTTAACAGCCACCCAT	GGACTACHVGGGTWTCTAAT	S163
S164	ATAGTTAGGGCTTGTCTCGCAAGC	GGACTACHVGGGTWTCTAAT	S164
S165	GCACTTCATTTCGAGGAGTAAAGC	GGACTACHVGGGTWTCTAAT	S165
S166	TTAACTGGAAGCGTTACGTGGTTG	GGACTACHVGGGTWTCTAAT	S166
S167	CGCGGTTACTAATACCGCCTCGGA	GGACTACHVGGGTWTCTAAT	S167
S168	CCATCACATAGGCCAGGGACTTCT	GGACTACHVGGGTWTCTAAT	S168
S169	GTGGTATGGGAGCACCTTACCTTA	GGACTACHVGGGTWTCTAAT	S169
S170	ACTTTAAGGGTGATAGTTAGGGCT	GGACTACHVGGGTWTCTAAT	S170
S171	GAGCAACATCCTGCACTTCATTTC	GGACTACHVGGGTWTCTAAT	S171
S172	AGGTACGCAATTGAGACTATATGC	GGACTACHVGGGTWTCTAAT	S172
S173	TGTCTCGCAAGCCCTAAACTACGG	GGACTACHVGGGTWTCTAAT	S173
S174	GAGGAGTAAAGCTGCAGATCCAAC	GGACTACHVGGGTWTCTAAT	S174
S175	GTTACGTGGTTGCCATCACATAGG	GGACTACHVGGGTWTCTAAT	S175
S176	TACCGCCTCGGAGTGGTATGGGAG	GGACTACHVGGGTWTCTAAT	S176
S177	CGTAAGATGCCTACTTTAAGGGTG	GGACTACHVGGGTWTCTAAT	S177
S178	TACCGGCTTGCAGAGCAACATCCT	GGACTACHVGGGTWTCTAAT	S178
S179	ATCTAGTGGCAATGTTGCGTTTCT	GGACTACHVGGGTWTCTAAT	S179
S180	GTGGTATGGGAGCCAGGGACTTCT	GGACTACHVGGGTWTCTAAT	S180
S181	ACTTTAAGGGTGCACCTTACCTTA	GGACTACHVGGGTWTCTAAT	S181
S182	GAGCAACATCCTATAGTTAGGGCT	GGACTACHVGGGTWTCTAAT	S182
S183	TGTTGCGTTTCTGCACTTCATTTC	GGACTACHVGGGTWTCTAAT	S183
S184	AGGTACGCAATTCGCGGTTACTAA	GGACTACHVGGGTWTCTAAT	S184
S185	ACAGCCACCCATGAGACTATATGC	GGACTACHVGGGTWTCTAAT	S185
S186	CGTAAGATGCCTGTGGTATGGGAG	GGACTACHVGGGTWTCTAAT	S186
S187	TACCGGCTTGCAACTTTAAGGGTG	GGACTACHVGGGTWTCTAAT	S187
S188	ATCTAGTGGCAAGAGCAACATCCT	GGACTACHVGGGTWTCTAAT	S188
S189	CCAGGGACTTCTTGTTGCGTTTCT	GGACTACHVGGGTWTCTAAT	S189
S190	CACCTTACCTTAATGTCCGACCAA	GGACTACHVGGGTWTCTAAT	S190
S191	ATAGTTAGGGCTAGGTACGCAATT	GGACTACHVGGGTWTCTAAT	S191
S192	TTAACTGGAAGCTGTCTCGCAAGC	GGACTACHVGGGTWTCTAAT	S192
S193	CGCGGTTACTAAGAGGAGTAAAGC	GGACTACHVGGGTWTCTAAT	S193
S194	GAGACTATATGCGTTACGTGGTTG	GGACTACHVGGGTWTCTAAT	S194
S195	CCTAAACTACGGTACCGCCTCGGA	GGACTACHVGGGTWTCTAAT	S195
S196	TGCAGATCCAACCGTAAGATGCCT	GGACTACHVGGGTWTCTAAT	S196
S197	ACTTTAAGGGTGCCAGGGACTTCT	GGACTACHVGGGTWTCTAAT	S197
S198	GAGCAACATCCTCACCTTACCTTA	GGACTACHVGGGTWTCTAAT	S198
S199	TGTTGCGTTTCTATAGTTAGGGCT	GGACTACHVGGGTWTCTAAT	S199
S200	ATGTCCGACCAAGCACTTCATTTC	GGACTACHVGGGTWTCTAAT	S200
S201	AGGTACGCAATTTTAACTGGAAGC	GGACTACHVGGGTWTCTAAT	S201
S202	ACAGCCACCCATCGCGGTTACTAA	GGACTACHVGGGTWTCTAAT	S202
S203	TGTCTCGCAAGCGAGACTATATGC	GGACTACHVGGGTWTCTAAT	S203
S204	GTTACGTGGTTGCCTAAACTACGG	GGACTACHVGGGTWTCTAAT	S204
S205	TACCGCCTCGGATGCAGATCCAAC	GGACTACHVGGGTWTCTAAT	S205
S206	CGTAAGATGCCTCCATCACATAGG	GGACTACHVGGGTWTCTAAT	S206
S207	TACCGGCTTGCAGTGGTATGGGAG	GGACTACHVGGGTWTCTAAT	S207
S208	ATCTAGTGGCAAACTTTAAGGGTG	GGACTACHVGGGTWTCTAAT	S208
S209	CCAGGGACTTCTGAGCAACATCCT	GGACTACHVGGGTWTCTAAT	S209
S210	CACCTTACCTTATGTTGCGTTTCT	GGACTACHVGGGTWTCTAAT	S210
S211	ATAGTTAGGGCTATGTCCGACCAA	GGACTACHVGGGTWTCTAAT	S211
S212	GCACTTCATTTCAGGTACGCAATT	GGACTACHVGGGTWTCTAAT	S212
S213	TTAACTGGAAGCACAGCCACCCAT	GGACTACHVGGGTWTCTAAT	S213
S214	CGCGGTTACTAATGTCTCGCAAGC	GGACTACHVGGGTWTCTAAT	S214
S215	GAGACTATATGCGAGGAGTAAAGC	GGACTACHVGGGTWTCTAAT	S215
S216	CCTAAACTACGGGTTACGTGGTTG	GGACTACHVGGGTWTCTAAT	S216
S217	TGCAGATCCAACTACCGCCTCGGA	GGACTACHVGGGTWTCTAAT	S217
S218	CCATCACATAGGCGTAAGATGCCT	GGACTACHVGGGTWTCTAAT	S218
S219	GAGCAACATCCTCCAGGGACTTCT	GGACTACHVGGGTWTCTAAT	S219
S220	TGTTGCGTTTCTCACCTTACCTTA	GGACTACHVGGGTWTCTAAT	S220
S221	ATGTCCGACCAAATAGTTAGGGCT	GGACTACHVGGGTWTCTAAT	S221
S222	AGGTACGCAATTGCACTTCATTTC	GGACTACHVGGGTWTCTAAT	S222
S223	ACAGCCACCCATTTAACTGGAAGC	GGACTACHVGGGTWTCTAAT	S223
S224	TGTCTCGCAAGCCGCGGTTACTAA	GGACTACHVGGGTWTCTAAT	S224
S225	GAGGAGTAAAGCGAGACTATATGC	GGACTACHVGGGTWTCTAAT	S225
S226	TACCGCCTCGGACCTAAACTACGG	GGACTACHVGGGTWTCTAAT	S226
S227	CGTAAGATGCCTTGCAGATCCAAC	GGACTACHVGGGTWTCTAAT	S227
S228	TACCGGCTTGCACCATCACATAGG	GGACTACHVGGGTWTCTAAT	S228
S229	ATCTAGTGGCAAGTGGTATGGGAG	GGACTACHVGGGTWTCTAAT	S229
S230	CCAGGGACTTCTACTTTAAGGGTG	GGACTACHVGGGTWTCTAAT	S230
S231	CACCTTACCTTAGAGCAACATCCT	GGACTACHVGGGTWTCTAAT	S231
S232	ATAGTTAGGGCTTGTTGCGTTTCT	GGACTACHVGGGTWTCTAAT	S232
S233	GCACTTCATTTCATGTCCGACCAA	GGACTACHVGGGTWTCTAAT	S233
S234	TTAACTGGAAGCAGGTACGCAATT	GGACTACHVGGGTWTCTAAT	S234
S235	CGCGGTTACTAAACAGCCACCCAT	GGACTACHVGGGTWTCTAAT	S235
S236	GAGACTATATGCTGTCTCGCAAGC	GGACTACHVGGGTWTCTAAT	S236
S237	CCTAAACTACGGGAGGAGTAAAGC	GGACTACHVGGGTWTCTAAT	S237
S238	TGCAGATCCAACGTTACGTGGTTG	GGACTACHVGGGTWTCTAAT	S238
S239	CCATCACATAGGTACCGCCTCGGA	GGACTACHVGGGTWTCTAAT	S239
S240	GTGGTATGGGAGCGTAAGATGCCT	GGACTACHVGGGTWTCTAAT	S240
S241	TGTTGCGTTTCTCCAGGGACTTCT	GGACTACHVGGGTWTCTAAT	S241
S242	ATGTCCGACCAACACCTTACCTTA	GGACTACHVGGGTWTCTAAT	S242
S243	AGGTACGCAATTATAGTTAGGGCT	GGACTACHVGGGTWTCTAAT	S243
S244	ACAGCCACCCATGCACTTCATTTC	GGACTACHVGGGTWTCTAAT	S244
S245	TGTCTCGCAAGCTTAACTGGAAGC	GGACTACHVGGGTWTCTAAT	S245
S246	GAGGAGTAAAGCCGCGGTTACTAA	GGACTACHVGGGTWTCTAAT	S246
S247	GTTACGTGGTTGGAGACTATATGC	GGACTACHVGGGTWTCTAAT	S247
S248	CGTAAGATGCCTCCTAAACTACGG	GGACTACHVGGGTWTCTAAT	S248
S249	TACCGGCTTGCATGCAGATCCAAC	GGACTACHVGGGTWTCTAAT	S249
S250	ATCTAGTGGCAACCATCACATAGG	GGACTACHVGGGTWTCTAAT	S250
S251	CCAGGGACTTCTGTGGTATGGGAG	GGACTACHVGGGTWTCTAAT	S251
S252	CACCTTACCTTAACTTTAAGGGTG	GGACTACHVGGGTWTCTAAT	S252
S253	ATAGTTAGGGCTGAGCAACATCCT	GGACTACHVGGGTWTCTAAT	S253
S254	GCACTTCATTTCTGTTGCGTTTCT	GGACTACHVGGGTWTCTAAT	S254
S255	TTAACTGGAAGCATGTCCGACCAA	GGACTACHVGGGTWTCTAAT	S255
S256	CGCGGTTACTAAAGGTACGCAATT	GGACTACHVGGGTWTCTAAT	S256
S257	GAGACTATATGCACAGCCACCCAT	GGACTACHVGGGTWTCTAAT	S257
S258	CCTAAACTACGGTGTCTCGCAAGC	GGACTACHVGGGTWTCTAAT	S258
S259	TGCAGATCCAACGAGGAGTAAAGC	GGACTACHVGGGTWTCTAAT	S259
S260	CCATCACATAGGGTTACGTGGTTG	GGACTACHVGGGTWTCTAAT	S260
S261	GTGGTATGGGAGTACCGCCTCGGA	GGACTACHVGGGTWTCTAAT	S261
S262	ACTTTAAGGGTGCGTAAGATGCCT	GGACTACHVGGGTWTCTAAT	S262
S263	ATGTCCGACCAACCAGGGACTTCT	GGACTACHVGGGTWTCTAAT	S263
S264	AGGTACGCAATTCACCTTACCTTA	GGACTACHVGGGTWTCTAAT	S264
S265	ACAGCCACCCATATAGTTAGGGCT	GGACTACHVGGGTWTCTAAT	S265
S266	TGTCTCGCAAGCGCACTTCATTTC	GGACTACHVGGGTWTCTAAT	S266
S267	GAGGAGTAAAGCTTAACTGGAAGC	GGACTACHVGGGTWTCTAAT	S267
S268	GTTACGTGGTTGCGCGGTTACTAA	GGACTACHVGGGTWTCTAAT	S268
S269	TACCGGCTTGCACCTAAACTACGG	GGACTACHVGGGTWTCTAAT	S269
S270	ATCTAGTGGCAATGCAGATCCAAC	GGACTACHVGGGTWTCTAAT	S270
S271	CCAGGGACTTCTCCATCACATAGG	GGACTACHVGGGTWTCTAAT	S271
S272	CACCTTACCTTAGTGGTATGGGAG	GGACTACHVGGGTWTCTAAT	S272
S273	ATAGTTAGGGCTACTTTAAGGGTG	GGACTACHVGGGTWTCTAAT	S273
S274	GCACTTCATTTCGAGCAACATCCT	GGACTACHVGGGTWTCTAAT	S274
S275	TTAACTGGAAGCTGTTGCGTTTCT	GGACTACHVGGGTWTCTAAT	S275
S276	ATCTAGTGGCAACCTAAACTACGG	GGACTACHVGGGTWTCTAAT	S276
S277	CCAGGGACTTCTTGCAGATCCAAC	GGACTACHVGGGTWTCTAAT	S277
S278	CACCTTACCTTACCATCACATAGG	GGACTACHVGGGTWTCTAAT	S278
S279	ATAGTTAGGGCTGTGGTATGGGAG	GGACTACHVGGGTWTCTAAT	S279
S280	GCACTTCATTTCACTTTAAGGGTG	GGACTACHVGGGTWTCTAAT	S280
S281	TTAACTGGAAGCGAGCAACATCCT	GGACTACHVGGGTWTCTAAT	S281
S282	CGCGGTTACTAATGTTGCGTTTCT	GGACTACHVGGGTWTCTAAT	S282
S283	GAGACTATATGCATGTCCGACCAA	GGACTACHVGGGTWTCTAAT	S283
S284	CCTAAACTACGGAGGTACGCAATT	GGACTACHVGGGTWTCTAAT	S284
S285	TGCAGATCCAACACAGCCACCCAT	GGACTACHVGGGTWTCTAAT	S285
S286	CCATCACATAGGTGTCTCGCAAGC	GGACTACHVGGGTWTCTAAT	S286
S287	ACTTTAAGGGTGGTTACGTGGTTG	GGACTACHVGGGTWTCTAAT	S287
S288	GAGCAACATCCTTACCGCCTCGGA	GGACTACHVGGGTWTCTAAT	S288
S289	TGTTGCGTTTCTCGTAAGATGCCT	GGACTACHVGGGTWTCTAAT	S289
S290	ACAGCCACCCATCCAGGGACTTCT	GGACTACHVGGGTWTCTAAT	S290
S291	TGTCTCGCAAGCCACCTTACCTTA	GGACTACHVGGGTWTCTAAT	S291
S292	GAGGAGTAAAGCATAGTTAGGGCT	GGACTACHVGGGTWTCTAAT	S292
S293	GTTACGTGGTTGGCACTTCATTTC	GGACTACHVGGGTWTCTAAT	S293
S294	TACCGCCTCGGATTAACTGGAAGC	GGACTACHVGGGTWTCTAAT	S294
S295	CGTAAGATGCCTCGCGGTTACTAA	GGACTACHVGGGTWTCTAAT	S295
S296	TACCGGCTTGCAGAGACTATATGC	GGACTACHVGGGTWTCTAAT	S296
S297	CCAGGGACTTCTCCTAAACTACGG	GGACTACHVGGGTWTCTAAT	S297
S298	CACCTTACCTTATGCAGATCCAAC	GGACTACHVGGGTWTCTAAT	S298
S299	ATAGTTAGGGCTCCATCACATAGG	GGACTACHVGGGTWTCTAAT	S299
S300	GCACTTCATTTCGTGGTATGGGAG	GGACTACHVGGGTWTCTAAT	S300
S301	TTAACTGGAAGCACTTTAAGGGTG	GGACTACHVGGGTWTCTAAT	S301
S302	CGCGGTTACTAAGAGCAACATCCT	GGACTACHVGGGTWTCTAAT	S302
S303	GAGACTATATGCTGTTGCGTTTCT	GGACTACHVGGGTWTCTAAT	S303
S304	CCTAAACTACGGATGTCCGACCAA	GGACTACHVGGGTWTCTAAT	S304
S305	TGCAGATCCAACAGGTACGCAATT	GGACTACHVGGGTWTCTAAT	S305
S306	CCATCACATAGGACAGCCACCCAT	GGACTACHVGGGTWTCTAAT	S306
S307	GTGGTATGGGAGTGTCTCGCAAGC	GGACTACHVGGGTWTCTAAT	S307
S308	ACTTTAAGGGTGGAGGAGTAAAGC	GGACTACHVGGGTWTCTAAT	S308
S309	GAGCAACATCCTGTTACGTGGTTG	GGACTACHVGGGTWTCTAAT	S309
S310	TGTTGCGTTTCTTACCGCCTCGGA	GGACTACHVGGGTWTCTAAT	S310
S311	ATGTCCGACCAACGTAAGATGCCT	GGACTACHVGGGTWTCTAAT	S311
S312	TGTCTCGCAAGCCCAGGGACTTCT	GGACTACHVGGGTWTCTAAT	S312
S313	GAGGAGTAAAGCCACCTTACCTTA	GGACTACHVGGGTWTCTAAT	S313
S314	GTTACGTGGTTGATAGTTAGGGCT	GGACTACHVGGGTWTCTAAT	S314
S315	TACCGCCTCGGAGCACTTCATTTC	GGACTACHVGGGTWTCTAAT	S315
S316	CGTAAGATGCCTTTAACTGGAAGC	GGACTACHVGGGTWTCTAAT	S316
S317	TACCGGCTTGCACGCGGTTACTAA	GGACTACHVGGGTWTCTAAT	S317
S318	ATCTAGTGGCAAGAGACTATATGC	GGACTACHVGGGTWTCTAAT	S318
S319	CACCTTACCTTACCTAAACTACGG	GGACTACHVGGGTWTCTAAT	S319
S320	ATAGTTAGGGCTTGCAGATCCAAC	GGACTACHVGGGTWTCTAAT	S320
S321	GCACTTCATTTCCCATCACATAGG	GGACTACHVGGGTWTCTAAT	S321
S322	TTAACTGGAAGCGTGGTATGGGAG	GGACTACHVGGGTWTCTAAT	S322
S323	CGCGGTTACTAAACTTTAAGGGTG	GGACTACHVGGGTWTCTAAT	S323
S324	GAGACTATATGCGAGCAACATCCT	GGACTACHVGGGTWTCTAAT	S324
S325	CCTAAACTACGGTGTTGCGTTTCT	GGACTACHVGGGTWTCTAAT	S325
S326	TGCAGATCCAACATGTCCGACCAA	GGACTACHVGGGTWTCTAAT	S326
S327	CCATCACATAGGAGGTACGCAATT	GGACTACHVGGGTWTCTAAT	S327
S328	GTGGTATGGGAGACAGCCACCCAT	GGACTACHVGGGTWTCTAAT	S328
S329	ACTTTAAGGGTGTGTCTCGCAAGC	GGACTACHVGGGTWTCTAAT	S329
S330	GAGCAACATCCTGAGGAGTAAAGC	GGACTACHVGGGTWTCTAAT	S330
S331	TGTTGCGTTTCTGTTACGTGGTTG	GGACTACHVGGGTWTCTAAT	S331
S332	ATGTCCGACCAATACCGCCTCGGA	GGACTACHVGGGTWTCTAAT	S332
S333	AGGTACGCAATTCGTAAGATGCCT	GGACTACHVGGGTWTCTAAT	S333
S334	GAGGAGTAAAGCCCAGGGACTTCT	GGACTACHVGGGTWTCTAAT	S334
S335	GTTACGTGGTTGCACCTTACCTTA	GGACTACHVGGGTWTCTAAT	S335
S336	TACCGCCTCGGAATAGTTAGGGCT	GGACTACHVGGGTWTCTAAT	S336
S337	CGTAAGATGCCTGCACTTCATTTC	GGACTACHVGGGTWTCTAAT	S337
S338	TACCGGCTTGCATTAACTGGAAGC	GGACTACHVGGGTWTCTAAT	S338
S339	ATCTAGTGGCAACGCGGTTACTAA	GGACTACHVGGGTWTCTAAT	S339
S340	CCAGGGACTTCTGAGACTATATGC	GGACTACHVGGGTWTCTAAT	S340
S341	ATAGTTAGGGCTCCTAAACTACGG	GGACTACHVGGGTWTCTAAT	S341
S342	GCACTTCATTTCTGCAGATCCAAC	GGACTACHVGGGTWTCTAAT	S342
S343	TTAACTGGAAGCCCATCACATAGG	GGACTACHVGGGTWTCTAAT	S343
S344	CGCGGTTACTAAGTGGTATGGGAG	GGACTACHVGGGTWTCTAAT	S344
S345	GAGACTATATGCACTTTAAGGGTG	GGACTACHVGGGTWTCTAAT	S345
S346	CCTAAACTACGGGAGCAACATCCT	GGACTACHVGGGTWTCTAAT	S346
S347	TGCAGATCCAACTGTTGCGTTTCT	GGACTACHVGGGTWTCTAAT	S347
S348	CCATCACATAGGATGTCCGACCAA	GGACTACHVGGGTWTCTAAT	S348
S349	GTGGTATGGGAGAGGTACGCAATT	GGACTACHVGGGTWTCTAAT	S349
S350	ACTTTAAGGGTGACAGCCACCCAT	GGACTACHVGGGTWTCTAAT	S350
S351	GAGCAACATCCTTGTCTCGCAAGC	GGACTACHVGGGTWTCTAAT	S351
S352	TGTTGCGTTTCTGAGGAGTAAAGC	GGACTACHVGGGTWTCTAAT	S352
S353	ATGTCCGACCAAGTTACGTGGTTG	GGACTACHVGGGTWTCTAAT	S353
S354	AGGTACGCAATTTACCGCCTCGGA	GGACTACHVGGGTWTCTAAT	S354
S355	GTTACGTGGTTGCCAGGGACTTCT	GGACTACHVGGGTWTCTAAT	S355
S356	TACCGCCTCGGACACCTTACCTTA	GGACTACHVGGGTWTCTAAT	S356
S357	CGTAAGATGCCTATAGTTAGGGCT	GGACTACHVGGGTWTCTAAT	S357
S358	TACCGGCTTGCAGCACTTCATTTC	GGACTACHVGGGTWTCTAAT	S358
S359	ATCTAGTGGCAATTAACTGGAAGC	GGACTACHVGGGTWTCTAAT	S359
S360	GCACTTCATTTCCCTAAACTACGG	GGACTACHVGGGTWTCTAAT	S360
S361	TTAACTGGAAGCTGCAGATCCAAC	GGACTACHVGGGTWTCTAAT	S361
S362	GAGACTATATGCGTGGTATGGGAG	GGACTACHVGGGTWTCTAAT	S362
S363	CCTAAACTACGGACTTTAAGGGTG	GGACTACHVGGGTWTCTAAT	S363
S364	TGCAGATCCAACGAGCAACATCCT	GGACTACHVGGGTWTCTAAT	S364
S365	CCATCACATAGGTGTTGCGTTTCT	GGACTACHVGGGTWTCTAAT	S365
S366	GTGGTATGGGAGATGTCCGACCAA	GGACTACHVGGGTWTCTAAT	S366
S367	ACTTTAAGGGTGAGGTACGCAATT	GGACTACHVGGGTWTCTAAT	S367
S368	GAGCAACATCCTACAGCCACCCAT	GGACTACHVGGGTWTCTAAT	S368
S369	TGTTGCGTTTCTTGTCTCGCAAGC	GGACTACHVGGGTWTCTAAT	S369
S370	ATGTCCGACCAAGAGGAGTAAAGC	GGACTACHVGGGTWTCTAAT	S370
S371	AGGTACGCAATTGTTACGTGGTTG	GGACTACHVGGGTWTCTAAT	S371
S372	ACAGCCACCCATTACCGCCTCGGA	GGACTACHVGGGTWTCTAAT	S372
S373	TGTCTCGCAAGCCGTAAGATGCCT	GGACTACHVGGGTWTCTAAT	S373
S374	CGTAAGATGCCTCACCTTACCTTA	GGACTACHVGGGTWTCTAAT	S374
S375	ATCTAGTGGCAAGCACTTCATTTC	GGACTACHVGGGTWTCTAAT	S375
S376	CCAGGGACTTCTTTAACTGGAAGC	GGACTACHVGGGTWTCTAAT	S376
S377	CACCTTACCTTACGCGGTTACTAA	GGACTACHVGGGTWTCTAAT	S377
S378	ATAGTTAGGGCTGAGACTATATGC	GGACTACHVGGGTWTCTAAT	S378
S379	TTAACTGGAAGCCCTAAACTACGG	GGACTACHVGGGTWTCTAAT	S379
S380	CGCGGTTACTAATGCAGATCCAAC	GGACTACHVGGGTWTCTAAT	S380
S381	GAGACTATATGCCCATCACATAGG	GGACTACHVGGGTWTCTAAT	S381
S382	CCTAAACTACGGGTGGTATGGGAG	GGACTACHVGGGTWTCTAAT	S382
S383	TGCAGATCCAACACTTTAAGGGTG	GGACTACHVGGGTWTCTAAT	S383
S384	CCATCACATAGGGAGCAACATCCT	GGACTACHVGGGTWTCTAAT	S384
S385	GTGGTATGGGAGTGTTGCGTTTCT	GGACTACHVGGGTWTCTAAT	S385
S386	ACTTTAAGGGTGATGTCCGACCAA	GGACTACHVGGGTWTCTAAT	S386
