# Supplementary material for: An improved dual-indexing approach for multiplexed 16S rRNA gene sequencing on the Illumina MiSeq platform
Source: Microbiome. 2014 Feb 24;2:6. doi: 10.1186/2049-2618-2-6 (PMC3940169; doi:10.1186/2049-2618-2-6)
Supplement: Additional file 6 — QIIME mapping files associated with each sequencing run. [file 2049-2618-2-6-S6.zip › mapping_file/RAV217_222_total_mapping.txt]

#SampleID	BarcodeSequence	LinkerPrimerSequence	Description
S1	CGTAAGATGCCTGTTACGTGGTTG	GGACTACHVGGGTWTCTAAT	S1
S2	TGTCTCGCAAGCCGTAAGATGCCT	GGACTACHVGGGTWTCTAAT	S2
S3	GAGGAGTAAAGCAGGTACGCAATT	GGACTACHVGGGTWTCTAAT	S3
S4	GTGGTATGGGAGCCATCACATAGG	GGACTACHVGGGTWTCTAAT	S4
S5	GAGACTATATGCGTGGTATGGGAG	GGACTACHVGGGTWTCTAAT	S5
S6	GCACTTCATTTCGCACTTCATTTC	GGACTACHVGGGTWTCTAAT	S6
S7	CCATCACATAGGTGTTGCGTTTCT	GGACTACHVGGGTWTCTAAT	S7
S8	CCATCACATAGGTGCAGATCCAAC	GGACTACHVGGGTWTCTAAT	S8
S9	TGCAGATCCAACTGCAGATCCAAC	GGACTACHVGGGTWTCTAAT	S9
S10	TACCGGCTTGCACGTAAGATGCCT	GGACTACHVGGGTWTCTAAT	S10
S11	TGTCTCGCAAGCTGTCTCGCAAGC	GGACTACHVGGGTWTCTAAT	S11
S12	GCACTTCATTTCATAGTTAGGGCT	GGACTACHVGGGTWTCTAAT	S12
S13	TGTTGCGTTTCTTGTTGCGTTTCT	GGACTACHVGGGTWTCTAAT	S13
S14	GCACTTCATTTCCCTAAACTACGG	GGACTACHVGGGTWTCTAAT	S14
S15	CGTAAGATGCCTCGTAAGATGCCT	GGACTACHVGGGTWTCTAAT	S15
S16	GTTACGTGGTTGGAGGAGTAAAGC	GGACTACHVGGGTWTCTAAT	S16
S17	GAGGAGTAAAGCGAGGAGTAAAGC	GGACTACHVGGGTWTCTAAT	S17
S18	TGCAGATCCAACCCTAAACTACGG	GGACTACHVGGGTWTCTAAT	S18
S19	TGCAGATCCAACGAGCAACATCCT	GGACTACHVGGGTWTCTAAT	S19
S20	ATGTCCGACCAATGTTGCGTTTCT	GGACTACHVGGGTWTCTAAT	S20
S21	ATAGTTAGGGCTATAGTTAGGGCT	GGACTACHVGGGTWTCTAAT	S21
S22	TGTTGCGTTTCTGAGCAACATCCT	GGACTACHVGGGTWTCTAAT	S22
S23	ACTTTAAGGGTGACTTTAAGGGTG	GGACTACHVGGGTWTCTAAT	S23
S24	GTGGTATGGGAGTGCAGATCCAAC	GGACTACHVGGGTWTCTAAT	S24
S25	ACAGCCACCCATACAGCCACCCAT	GGACTACHVGGGTWTCTAAT	S25
S26	TTAACTGGAAGCGCACTTCATTTC	GGACTACHVGGGTWTCTAAT	S26
S27	TTAACTGGAAGCTGCAGATCCAAC	GGACTACHVGGGTWTCTAAT	S27
S28	GAGGAGTAAAGCTGTCTCGCAAGC	GGACTACHVGGGTWTCTAAT	S28
S29	AGGTACGCAATTTGTTGCGTTTCT	GGACTACHVGGGTWTCTAAT	S29
S30	GAGACTATATGCGAGACTATATGC	GGACTACHVGGGTWTCTAAT	S30
S31	GAGCAACATCCTGAGCAACATCCT	GGACTACHVGGGTWTCTAAT	S31
S32	CCTAAACTACGGACTTTAAGGGTG	GGACTACHVGGGTWTCTAAT	S32
S33	ACTTTAAGGGTGAGGTACGCAATT	GGACTACHVGGGTWTCTAAT	S33
S34	GTGGTATGGGAGGTGGTATGGGAG	GGACTACHVGGGTWTCTAAT	S34
S35	TGTCTCGCAAGCACAGCCACCCAT	GGACTACHVGGGTWTCTAAT	S35
S36	CGCGGTTACTAACCATCACATAGG	GGACTACHVGGGTWTCTAAT	S36
S37	AGGTACGCAATTAGGTACGCAATT	GGACTACHVGGGTWTCTAAT	S37
S38	TACCGCCTCGGATACCGCCTCGGA	GGACTACHVGGGTWTCTAAT	S38
S39	CACCTTACCTTACACCTTACCTTA	GGACTACHVGGGTWTCTAAT	S39
S40	ATGTCCGACCAAGAGCAACATCCT	GGACTACHVGGGTWTCTAAT	S40
S41	CCATCACATAGGCCTAAACTACGG	GGACTACHVGGGTWTCTAAT	S41
S42	CCATCACATAGGCCATCACATAGG	GGACTACHVGGGTWTCTAAT	S42
S43	ACAGCCACCCATATGTCCGACCAA	GGACTACHVGGGTWTCTAAT	S43
S44	TGTTGCGTTTCTACTTTAAGGGTG	GGACTACHVGGGTWTCTAAT	S44
S45	GTGGTATGGGAGATGTCCGACCAA	GGACTACHVGGGTWTCTAAT	S45
S46	TACCGCCTCGGAGTTACGTGGTTG	GGACTACHVGGGTWTCTAAT	S46
S47	ACTTTAAGGGTGGTGGTATGGGAG	GGACTACHVGGGTWTCTAAT	S47
S48	ACAGCCACCCATAGGTACGCAATT	GGACTACHVGGGTWTCTAAT	S48
S49	AGGTACGCAATTATGTCCGACCAA	GGACTACHVGGGTWTCTAAT	S49
S50	ATAGTTAGGGCTCACCTTACCTTA	GGACTACHVGGGTWTCTAAT	S50
S51	CACCTTACCTTACCAGGGACTTCT	GGACTACHVGGGTWTCTAAT	S51
S52	GAGCAACATCCTGTGGTATGGGAG	GGACTACHVGGGTWTCTAAT	S52
S53	TGTCTCGCAAGCAGGTACGCAATT	GGACTACHVGGGTWTCTAAT	S53
S54	GTTACGTGGTTGGTTACGTGGTTG	GGACTACHVGGGTWTCTAAT	S54
S55	CCAGGGACTTCTCCAGGGACTTCT	GGACTACHVGGGTWTCTAAT	S55
S56	ACTTTAAGGGTGCCATCACATAGG	GGACTACHVGGGTWTCTAAT	S56
S57	ATGTCCGACCAAATGTCCGACCAA	GGACTACHVGGGTWTCTAAT	S57
S58	CGCGGTTACTAACGCGGTTACTAA	GGACTACHVGGGTWTCTAAT	S58
S59	GAGGAGTAAAGCACAGCCACCCAT	GGACTACHVGGGTWTCTAAT	S59
S60	GAGACTATATGCCGCGGTTACTAA	GGACTACHVGGGTWTCTAAT	S60
S61	CGTAAGATGCCTTACCGCCTCGGA	GGACTACHVGGGTWTCTAAT	S61
S62	CCTAAACTACGGGAGACTATATGC	GGACTACHVGGGTWTCTAAT	S62
S63	GTTACGTGGTTGACAGCCACCCAT	GGACTACHVGGGTWTCTAAT	S63
S64	TACCGGCTTGCATACCGCCTCGGA	GGACTACHVGGGTWTCTAAT	S64
S65	GAGCAACATCCTACAGCCACCCAT	GGACTACHVGGGTWTCTAAT	S65
S66	TTAACTGGAAGCATAGTTAGGGCT	GGACTACHVGGGTWTCTAAT	S66
S67	GAGGAGTAAAGCATGTCCGACCAA	GGACTACHVGGGTWTCTAAT	S67
S68	TACCGGCTTGCAGAGGAGTAAAGC	GGACTACHVGGGTWTCTAAT	S68
S69	TGTCTCGCAAGCGAGCAACATCCT	GGACTACHVGGGTWTCTAAT	S69
S70	ACAGCCACCCATACTTTAAGGGTG	GGACTACHVGGGTWTCTAAT	S70
S71	TACCGCCTCGGACCAGGGACTTCT	GGACTACHVGGGTWTCTAAT	S71
S72	CCTAAACTACGGGCACTTCATTTC	GGACTACHVGGGTWTCTAAT	S72
S73	GAGACTATATGCTTAACTGGAAGC	GGACTACHVGGGTWTCTAAT	S73
S74	ATCTAGTGGCAAGTTACGTGGTTG	GGACTACHVGGGTWTCTAAT	S74
S75	ATAGTTAGGGCTCGTAAGATGCCT	GGACTACHVGGGTWTCTAAT	S75
S76	ACAGCCACCCATGAGCAACATCCT	GGACTACHVGGGTWTCTAAT	S76
S77	CCAGGGACTTCTGTTACGTGGTTG	GGACTACHVGGGTWTCTAAT	S77
S78	CGCGGTTACTAACACCTTACCTTA	GGACTACHVGGGTWTCTAAT	S78
S79	TGTTGCGTTTCTCCATCACATAGG	GGACTACHVGGGTWTCTAAT	S79
S80	ATGTCCGACCAAGTGGTATGGGAG	GGACTACHVGGGTWTCTAAT	S80
S81	GTTACGTGGTTGATGTCCGACCAA	GGACTACHVGGGTWTCTAAT	S81
S82	GTGGTATGGGAGGAGACTATATGC	GGACTACHVGGGTWTCTAAT	S82
S83	GAGACTATATGCATAGTTAGGGCT	GGACTACHVGGGTWTCTAAT	S83
S84	TGCAGATCCAACTTAACTGGAAGC	GGACTACHVGGGTWTCTAAT	S84
S85	TGTTGCGTTTCTTGCAGATCCAAC	GGACTACHVGGGTWTCTAAT	S85
S86	CACCTTACCTTACGCGGTTACTAA	GGACTACHVGGGTWTCTAAT	S86
S87	AGGTACGCAATTGTGGTATGGGAG	GGACTACHVGGGTWTCTAAT	S87
S88	CGTAAGATGCCTACAGCCACCCAT	GGACTACHVGGGTWTCTAAT	S88
S89	GAGCAACATCCTCCTAAACTACGG	GGACTACHVGGGTWTCTAAT	S89
S90	TACCGCCTCGGAACAGCCACCCAT	GGACTACHVGGGTWTCTAAT	S90
S91	CCAGGGACTTCTTACCGCCTCGGA	GGACTACHVGGGTWTCTAAT	S91
S92	CACCTTACCTTATACCGCCTCGGA	GGACTACHVGGGTWTCTAAT	S92
S93	ATGTCCGACCAACCATCACATAGG	GGACTACHVGGGTWTCTAAT	S93
S94	CGTAAGATGCCTCACCTTACCTTA	GGACTACHVGGGTWTCTAAT	S94
S95	ATCTAGTGGCAAGAGGAGTAAAGC	GGACTACHVGGGTWTCTAAT	S95
S96	GTTACGTGGTTGAGGTACGCAATT	GGACTACHVGGGTWTCTAAT	S96
S97	CCATCACATAGGCGCGGTTACTAA	GGACTACHVGGGTWTCTAAT	S97
S98	CCTAAACTACGGGTGGTATGGGAG	GGACTACHVGGGTWTCTAAT	S98
S99	TGTCTCGCAAGCTGTTGCGTTTCT	GGACTACHVGGGTWTCTAAT	S99
S100	ATAGTTAGGGCTGAGACTATATGC	GGACTACHVGGGTWTCTAAT	S100
S101	ATCTAGTGGCAAGCACTTCATTTC	GGACTACHVGGGTWTCTAAT	S101
S102	TACCGGCTTGCAATAGTTAGGGCT	GGACTACHVGGGTWTCTAAT	S102
S103	AGGTACGCAATTGTTACGTGGTTG	GGACTACHVGGGTWTCTAAT	S103
S104	ACTTTAAGGGTGTGCAGATCCAAC	GGACTACHVGGGTWTCTAAT	S104
S105	ATCTAGTGGCAACGTAAGATGCCT	GGACTACHVGGGTWTCTAAT	S105
S106	TGTTGCGTTTCTGTGGTATGGGAG	GGACTACHVGGGTWTCTAAT	S106
S107	AGGTACGCAATTGAGCAACATCCT	GGACTACHVGGGTWTCTAAT	S107
S108	TGTCTCGCAAGCATGTCCGACCAA	GGACTACHVGGGTWTCTAAT	S108
S109	GCACTTCATTTCCACCTTACCTTA	GGACTACHVGGGTWTCTAAT	S109
S110	CGCGGTTACTAAGCACTTCATTTC	GGACTACHVGGGTWTCTAAT	S110
S111	CCTAAACTACGGCGCGGTTACTAA	GGACTACHVGGGTWTCTAAT	S111
S112	GTGGTATGGGAGCCTAAACTACGG	GGACTACHVGGGTWTCTAAT	S112
S113	GAGCAACATCCTCCATCACATAGG	GGACTACHVGGGTWTCTAAT	S113
S114	CGTAAGATGCCTTGTTGCGTTTCT	GGACTACHVGGGTWTCTAAT	S114
S115	GAGGAGTAAAGCGTGGTATGGGAG	GGACTACHVGGGTWTCTAAT	S115
S116	TGTCTCGCAAGCCCATCACATAGG	GGACTACHVGGGTWTCTAAT	S116
S117	AGGTACGCAATTCCTAAACTACGG	GGACTACHVGGGTWTCTAAT	S117
S118	GTTACGTGGTTGACTTTAAGGGTG	GGACTACHVGGGTWTCTAAT	S118
S119	ACAGCCACCCATTGCAGATCCAAC	GGACTACHVGGGTWTCTAAT	S119
S120	TACCGCCTCGGAGAGCAACATCCT	GGACTACHVGGGTWTCTAAT	S120
S121	TTAACTGGAAGCTACCGCCTCGGA	GGACTACHVGGGTWTCTAAT	S121
S122	ACTTTAAGGGTGGCACTTCATTTC	GGACTACHVGGGTWTCTAAT	S122
S123	TGTTGCGTTTCTACAGCCACCCAT	GGACTACHVGGGTWTCTAAT	S123
S124	CACCTTACCTTATGTCTCGCAAGC	GGACTACHVGGGTWTCTAAT	S124
S125	GCACTTCATTTCGTTACGTGGTTG	GGACTACHVGGGTWTCTAAT	S125
S126	ATCTAGTGGCAAAGGTACGCAATT	GGACTACHVGGGTWTCTAAT	S126
S127	ATAGTTAGGGCTGAGGAGTAAAGC	GGACTACHVGGGTWTCTAAT	S127
S128	CCATCACATAGGCACCTTACCTTA	GGACTACHVGGGTWTCTAAT	S128
S129	CGCGGTTACTAACGTAAGATGCCT	GGACTACHVGGGTWTCTAAT	S129
S130	ACTTTAAGGGTGATGTCCGACCAA	GGACTACHVGGGTWTCTAAT	S130
S131	GTGGTATGGGAGATAGTTAGGGCT	GGACTACHVGGGTWTCTAAT	S131
S132	TGCAGATCCAACCCAGGGACTTCT	GGACTACHVGGGTWTCTAAT	S132
S133	GAGCAACATCCTAGGTACGCAATT	GGACTACHVGGGTWTCTAAT	S133
S134	ACAGCCACCCATCCTAAACTACGG	GGACTACHVGGGTWTCTAAT	S134
S135	TGTTGCGTTTCTCGCGGTTACTAA	GGACTACHVGGGTWTCTAAT	S135
S136	GAGCAACATCCTTTAACTGGAAGC	GGACTACHVGGGTWTCTAAT	S136
S137	GTTACGTGGTTGGTGGTATGGGAG	GGACTACHVGGGTWTCTAAT	S137
S138	TGTCTCGCAAGCTGCAGATCCAAC	GGACTACHVGGGTWTCTAAT	S138
S139	GAGGAGTAAAGCCCATCACATAGG	GGACTACHVGGGTWTCTAAT	S139
S140	CCATCACATAGGCCAGGGACTTCT	GGACTACHVGGGTWTCTAAT	S140
S141	CCAGGGACTTCTAGGTACGCAATT	GGACTACHVGGGTWTCTAAT	S141
S142	ATAGTTAGGGCTTGTCTCGCAAGC	GGACTACHVGGGTWTCTAAT	S142
S143	CACCTTACCTTAACAGCCACCCAT	GGACTACHVGGGTWTCTAAT	S143
S144	TACCGGCTTGCATGTTGCGTTTCT	GGACTACHVGGGTWTCTAAT	S144
S145	TTAACTGGAAGCGTTACGTGGTTG	GGACTACHVGGGTWTCTAAT	S145
S146	CGCGGTTACTAATACCGCCTCGGA	GGACTACHVGGGTWTCTAAT	S146
S147	TGTCTCGCAAGCTACCGCCTCGGA	GGACTACHVGGGTWTCTAAT	S147
S148	CGTAAGATGCCTCCAGGGACTTCT	GGACTACHVGGGTWTCTAAT	S148
S149	GAGGAGTAAAGCCGTAAGATGCCT	GGACTACHVGGGTWTCTAAT	S149
S150	ATGTCCGACCAACGCGGTTACTAA	GGACTACHVGGGTWTCTAAT	S150
S151	TGTCTCGCAAGCCCTAAACTACGG	GGACTACHVGGGTWTCTAAT	S151
S152	TGTTGCGTTTCTTTAACTGGAAGC	GGACTACHVGGGTWTCTAAT	S152
S153	GAGCAACATCCTGCACTTCATTTC	GGACTACHVGGGTWTCTAAT	S153
S154	ACTTTAAGGGTGATAGTTAGGGCT	GGACTACHVGGGTWTCTAAT	S154
S155	GTTACGTGGTTGCCATCACATAGG	GGACTACHVGGGTWTCTAAT	S155
S156	ATAGTTAGGGCTACAGCCACCCAT	GGACTACHVGGGTWTCTAAT	S156
S157	CACCTTACCTTATTAACTGGAAGC	GGACTACHVGGGTWTCTAAT	S157
S158	GAGGAGTAAAGCCCTAAACTACGG	GGACTACHVGGGTWTCTAAT	S158
S159	CACCTTACCTTAAGGTACGCAATT	GGACTACHVGGGTWTCTAAT	S159
S160	TACCGCCTCGGAGTGGTATGGGAG	GGACTACHVGGGTWTCTAAT	S160
S161	ATCTAGTGGCAATGTTGCGTTTCT	GGACTACHVGGGTWTCTAAT	S161
S162	CCAGGGACTTCTATGTCCGACCAA	GGACTACHVGGGTWTCTAAT	S162
S163	TACCGGCTTGCAGAGCAACATCCT	GGACTACHVGGGTWTCTAAT	S163
S164	CGTAAGATGCCTACTTTAAGGGTG	GGACTACHVGGGTWTCTAAT	S164
S165	CCAGGGACTTCTGCACTTCATTTC	GGACTACHVGGGTWTCTAAT	S165
S166	CGCGGTTACTAAGTTACGTGGTTG	GGACTACHVGGGTWTCTAAT	S166
S167	CCTAAACTACGGCGTAAGATGCCT	GGACTACHVGGGTWTCTAAT	S167
S168	GAGACTATATGCTACCGCCTCGGA	GGACTACHVGGGTWTCTAAT	S168
S169	GCACTTCATTTCTGTCTCGCAAGC	GGACTACHVGGGTWTCTAAT	S169
S170	TTAACTGGAAGCGAGGAGTAAAGC	GGACTACHVGGGTWTCTAAT	S170
S171	AGGTACGCAATTCGCGGTTACTAA	GGACTACHVGGGTWTCTAAT	S171
S172	TGTTGCGTTTCTGCACTTCATTTC	GGACTACHVGGGTWTCTAAT	S172
S173	GTGGTATGGGAGCCAGGGACTTCT	GGACTACHVGGGTWTCTAAT	S173
S174	GAGCAACATCCTATAGTTAGGGCT	GGACTACHVGGGTWTCTAAT	S174
S175	ACTTTAAGGGTGCACCTTACCTTA	GGACTACHVGGGTWTCTAAT	S175
S176	ATGTCCGACCAATTAACTGGAAGC	GGACTACHVGGGTWTCTAAT	S176
S177	GTTACGTGGTTGTGCAGATCCAAC	GGACTACHVGGGTWTCTAAT	S177
S178	ATAGTTAGGGCTAGGTACGCAATT	GGACTACHVGGGTWTCTAAT	S178
S179	ATAGTTAGGGCTCGCGGTTACTAA	GGACTACHVGGGTWTCTAAT	S179
S180	ACAGCCACCCATCGCGGTTACTAA	GGACTACHVGGGTWTCTAAT	S180
S181	TACCGGCTTGCAACTTTAAGGGTG	GGACTACHVGGGTWTCTAAT	S181
S182	CACCTTACCTTAATGTCCGACCAA	GGACTACHVGGGTWTCTAAT	S182
S183	CCAGGGACTTCTTGTTGCGTTTCT	GGACTACHVGGGTWTCTAAT	S183
S184	TACCGCCTCGGACCATCACATAGG	GGACTACHVGGGTWTCTAAT	S184
S185	ATCTAGTGGCAAGAGCAACATCCT	GGACTACHVGGGTWTCTAAT	S185
S186	CGTAAGATGCCTGTGGTATGGGAG	GGACTACHVGGGTWTCTAAT	S186
S187	TTAACTGGAAGCTGTCTCGCAAGC	GGACTACHVGGGTWTCTAAT	S187
S188	CGCGGTTACTAAGAGGAGTAAAGC	GGACTACHVGGGTWTCTAAT	S188
S189	CCTAAACTACGGTACCGCCTCGGA	GGACTACHVGGGTWTCTAAT	S189
S190	TGCAGATCCAACCGTAAGATGCCT	GGACTACHVGGGTWTCTAAT	S190
S191	GAGACTATATGCGTTACGTGGTTG	GGACTACHVGGGTWTCTAAT	S191
S192	GCACTTCATTTCACAGCCACCCAT	GGACTACHVGGGTWTCTAAT	S192
S193	GAGCAACATCCTCACCTTACCTTA	GGACTACHVGGGTWTCTAAT	S193
S194	AGGTACGCAATTTTAACTGGAAGC	GGACTACHVGGGTWTCTAAT	S194
S195	TGTTGCGTTTCTATAGTTAGGGCT	GGACTACHVGGGTWTCTAAT	S195
S196	ACTTTAAGGGTGCCAGGGACTTCT	GGACTACHVGGGTWTCTAAT	S196
S197	ATGTCCGACCAAGCACTTCATTTC	GGACTACHVGGGTWTCTAAT	S197
S198	GCACTTCATTTCGAGACTATATGC	GGACTACHVGGGTWTCTAAT	S198
S199	GTTACGTGGTTGCCTAAACTACGG	GGACTACHVGGGTWTCTAAT	S199
S200	ATAGTTAGGGCTATGTCCGACCAA	GGACTACHVGGGTWTCTAAT	S200
S201	CCATCACATAGGCGTAAGATGCCT	GGACTACHVGGGTWTCTAAT	S201
S202	CACCTTACCTTATGTTGCGTTTCT	GGACTACHVGGGTWTCTAAT	S202
S203	CGTAAGATGCCTCCATCACATAGG	GGACTACHVGGGTWTCTAAT	S203
S204	ATCTAGTGGCAAACTTTAAGGGTG	GGACTACHVGGGTWTCTAAT	S204
S205	CCAGGGACTTCTGAGCAACATCCT	GGACTACHVGGGTWTCTAAT	S205
S206	TACCGGCTTGCAGTGGTATGGGAG	GGACTACHVGGGTWTCTAAT	S206
S207	TACCGCCTCGGATGCAGATCCAAC	GGACTACHVGGGTWTCTAAT	S207
S208	GCACTTCATTTCAGGTACGCAATT	GGACTACHVGGGTWTCTAAT	S208
S209	TTAACTGGAAGCACAGCCACCCAT	GGACTACHVGGGTWTCTAAT	S209
S210	GAGACTATATGCGAGGAGTAAAGC	GGACTACHVGGGTWTCTAAT	S210
S211	CCTAAACTACGGGTTACGTGGTTG	GGACTACHVGGGTWTCTAAT	S211
S212	TGCAGATCCAACTACCGCCTCGGA	GGACTACHVGGGTWTCTAAT	S212
S213	CGCGGTTACTAATGTCTCGCAAGC	GGACTACHVGGGTWTCTAAT	S213
S214	CGCGGTTACTAACCTAAACTACGG	GGACTACHVGGGTWTCTAAT	S214
S215	TGTCTCGCAAGCCGCGGTTACTAA	GGACTACHVGGGTWTCTAAT	S215
S216	ATAGTTAGGGCTTGTTGCGTTTCT	GGACTACHVGGGTWTCTAAT	S216
S217	CCATCACATAGGTACCGCCTCGGA	GGACTACHVGGGTWTCTAAT	S217
S218	TGTTGCGTTTCTCACCTTACCTTA	GGACTACHVGGGTWTCTAAT	S218
S219	ACAGCCACCCATTTAACTGGAAGC	GGACTACHVGGGTWTCTAAT	S219
S220	GAGCAACATCCTCCAGGGACTTCT	GGACTACHVGGGTWTCTAAT	S220
S221	GAGACTATATGCTGCAGATCCAAC	GGACTACHVGGGTWTCTAAT	S221
S222	AGGTACGCAATTGCACTTCATTTC	GGACTACHVGGGTWTCTAAT	S222
S223	CCTAAACTACGGCCATCACATAGG	GGACTACHVGGGTWTCTAAT	S223
S224	CCAGGGACTTCTACTTTAAGGGTG	GGACTACHVGGGTWTCTAAT	S224
S225	TACCGGCTTGCACCATCACATAGG	GGACTACHVGGGTWTCTAAT	S225
S226	TACCGCCTCGGACCTAAACTACGG	GGACTACHVGGGTWTCTAAT	S226
S227	CACCTTACCTTAGAGCAACATCCT	GGACTACHVGGGTWTCTAAT	S227
S228	ATCTAGTGGCAAGTGGTATGGGAG	GGACTACHVGGGTWTCTAAT	S228
S229	CGTAAGATGCCTTGCAGATCCAAC	GGACTACHVGGGTWTCTAAT	S229
S230	TGCAGATCCAACGTTACGTGGTTG	GGACTACHVGGGTWTCTAAT	S230
S231	CCTAAACTACGGGAGGAGTAAAGC	GGACTACHVGGGTWTCTAAT	S231
S232	CGCGGTTACTAAACAGCCACCCAT	GGACTACHVGGGTWTCTAAT	S232
S233	GAGACTATATGCTGTCTCGCAAGC	GGACTACHVGGGTWTCTAAT	S233
S234	GCACTTCATTTCATGTCCGACCAA	GGACTACHVGGGTWTCTAAT	S234
S235	TGCAGATCCAACGTGGTATGGGAG	GGACTACHVGGGTWTCTAAT	S235
S236	TTAACTGGAAGCAGGTACGCAATT	GGACTACHVGGGTWTCTAAT	S236
S237	CCATCACATAGGACTTTAAGGGTG	GGACTACHVGGGTWTCTAAT	S237
S238	TGTCTCGCAAGCTTAACTGGAAGC	GGACTACHVGGGTWTCTAAT	S238
S239	ATAGTTAGGGCTGAGCAACATCCT	GGACTACHVGGGTWTCTAAT	S239
S240	TGTTGCGTTTCTAGGTACGCAATT	GGACTACHVGGGTWTCTAAT	S240
S241	CCATCACATAGGGTTACGTGGTTG	GGACTACHVGGGTWTCTAAT	S241
S242	ATGTCCGACCAACACCTTACCTTA	GGACTACHVGGGTWTCTAAT	S242
S243	ACAGCCACCCATGCACTTCATTTC	GGACTACHVGGGTWTCTAAT	S243
S244	AGGTACGCAATTATAGTTAGGGCT	GGACTACHVGGGTWTCTAAT	S244
S245	GTGGTATGGGAGGAGCAACATCCT	GGACTACHVGGGTWTCTAAT	S245
S246	TGTTGCGTTTCTCCAGGGACTTCT	GGACTACHVGGGTWTCTAAT	S246
S247	CCAGGGACTTCTGTGGTATGGGAG	GGACTACHVGGGTWTCTAAT	S247
S248	TACCGGCTTGCATGCAGATCCAAC	GGACTACHVGGGTWTCTAAT	S248
S249	CGTAAGATGCCTCCTAAACTACGG	GGACTACHVGGGTWTCTAAT	S249
S250	ATCTAGTGGCAACCATCACATAGG	GGACTACHVGGGTWTCTAAT	S250
S251	CACCTTACCTTAACTTTAAGGGTG	GGACTACHVGGGTWTCTAAT	S251
S252	GAGCAACATCCTATGTCCGACCAA	GGACTACHVGGGTWTCTAAT	S252
S253	GAGGAGTAAAGCCGCGGTTACTAA	GGACTACHVGGGTWTCTAAT	S253
S254	TGCAGATCCAACGAGGAGTAAAGC	GGACTACHVGGGTWTCTAAT	S254
S255	CCTAAACTACGGTGTCTCGCAAGC	GGACTACHVGGGTWTCTAAT	S255
S256	GCACTTCATTTCTGTTGCGTTTCT	GGACTACHVGGGTWTCTAAT	S256
S257	TTAACTGGAAGCATGTCCGACCAA	GGACTACHVGGGTWTCTAAT	S257
S258	GAGACTATATGCACAGCCACCCAT	GGACTACHVGGGTWTCTAAT	S258
S259	CGCGGTTACTAAAGGTACGCAATT	GGACTACHVGGGTWTCTAAT	S259
S260	GTGGTATGGGAGTACCGCCTCGGA	GGACTACHVGGGTWTCTAAT	S260
S261	TGTCTCGCAAGCGCACTTCATTTC	GGACTACHVGGGTWTCTAAT	S261
S262	TGTCTCGCAAGCGTTACGTGGTTG	GGACTACHVGGGTWTCTAAT	S262
S263	ATAGTTAGGGCTACTTTAAGGGTG	GGACTACHVGGGTWTCTAAT	S263
S264	ACAGCCACCCATGAGGAGTAAAGC	GGACTACHVGGGTWTCTAAT	S264
S265	ACAGCCACCCATATAGTTAGGGCT	GGACTACHVGGGTWTCTAAT	S265
S266	AGGTACGCAATTTGTCTCGCAAGC	GGACTACHVGGGTWTCTAAT	S266
S267	AGGTACGCAATTCACCTTACCTTA	GGACTACHVGGGTWTCTAAT	S267
S268	ACTTTAAGGGTGCGTAAGATGCCT	GGACTACHVGGGTWTCTAAT	S268
S269	CCAGGGACTTCTCCATCACATAGG	GGACTACHVGGGTWTCTAAT	S269
S270	GAGGAGTAAAGCTTAACTGGAAGC	GGACTACHVGGGTWTCTAAT	S270
S271	ATCTAGTGGCAATGCAGATCCAAC	GGACTACHVGGGTWTCTAAT	S271
S272	CACCTTACCTTAGTGGTATGGGAG	GGACTACHVGGGTWTCTAAT	S272
S273	TACCGGCTTGCACCTAAACTACGG	GGACTACHVGGGTWTCTAAT	S273
S274	GTTACGTGGTTGCGCGGTTACTAA	GGACTACHVGGGTWTCTAAT	S274
S275	GCACTTCATTTCGAGCAACATCCT	GGACTACHVGGGTWTCTAAT	S275
S276	GTGGTATGGGAGGTTACGTGGTTG	GGACTACHVGGGTWTCTAAT	S276
S277	TGTCTCGCAAGCATAGTTAGGGCT	GGACTACHVGGGTWTCTAAT	S277
S278	CCATCACATAGGGAGGAGTAAAGC	GGACTACHVGGGTWTCTAAT	S278
S279	CGCGGTTACTAAATGTCCGACCAA	GGACTACHVGGGTWTCTAAT	S279
S280	CCTAAACTACGGACAGCCACCCAT	GGACTACHVGGGTWTCTAAT	S280
S281	TGCAGATCCAACTGTCTCGCAAGC	GGACTACHVGGGTWTCTAAT	S281
S282	GAGACTATATGCAGGTACGCAATT	GGACTACHVGGGTWTCTAAT	S282
S283	TTAACTGGAAGCTGTTGCGTTTCT	GGACTACHVGGGTWTCTAAT	S283
S284	GTTACGTGGTTGCGTAAGATGCCT	GGACTACHVGGGTWTCTAAT	S284
S285	ACAGCCACCCATCACCTTACCTTA	GGACTACHVGGGTWTCTAAT	S285
S286	AGGTACGCAATTCCAGGGACTTCT	GGACTACHVGGGTWTCTAAT	S286
S287	GAGCAACATCCTCGTAAGATGCCT	GGACTACHVGGGTWTCTAAT	S287
S288	GAGGAGTAAAGCTACCGCCTCGGA	GGACTACHVGGGTWTCTAAT	S288
S289	ACTTTAAGGGTGTACCGCCTCGGA	GGACTACHVGGGTWTCTAAT	S289
S290	GAGGAGTAAAGCGCACTTCATTTC	GGACTACHVGGGTWTCTAAT	S290
S291	GCACTTCATTTCACTTTAAGGGTG	GGACTACHVGGGTWTCTAAT	S291
S292	GTGGTATGGGAGGAGGAGTAAAGC	GGACTACHVGGGTWTCTAAT	S292
S293	TACCGCCTCGGACGCGGTTACTAA	GGACTACHVGGGTWTCTAAT	S293
S294	ATAGTTAGGGCTGTGGTATGGGAG	GGACTACHVGGGTWTCTAAT	S294
S295	CACCTTACCTTACCATCACATAGG	GGACTACHVGGGTWTCTAAT	S295
S296	CCAGGGACTTCTTGCAGATCCAAC	GGACTACHVGGGTWTCTAAT	S296
S297	GTTACGTGGTTGTTAACTGGAAGC	GGACTACHVGGGTWTCTAAT	S297
S298	ATCTAGTGGCAACCTAAACTACGG	GGACTACHVGGGTWTCTAAT	S298
S299	CCATCACATAGGTGTCTCGCAAGC	GGACTACHVGGGTWTCTAAT	S299
S300	CCTAAACTACGGAGGTACGCAATT	GGACTACHVGGGTWTCTAAT	S300
S301	TGCAGATCCAACACAGCCACCCAT	GGACTACHVGGGTWTCTAAT	S301
S302	GAGACTATATGCATGTCCGACCAA	GGACTACHVGGGTWTCTAAT	S302
S303	CGCGGTTACTAATGTTGCGTTTCT	GGACTACHVGGGTWTCTAAT	S303
S304	TTAACTGGAAGCGAGCAACATCCT	GGACTACHVGGGTWTCTAAT	S304
S305	ACTTTAAGGGTGGTTACGTGGTTG	GGACTACHVGGGTWTCTAAT	S305
S306	GAGGAGTAAAGCATAGTTAGGGCT	GGACTACHVGGGTWTCTAAT	S306
S307	GCACTTCATTTCGTGGTATGGGAG	GGACTACHVGGGTWTCTAAT	S307
S308	TGTCTCGCAAGCCACCTTACCTTA	GGACTACHVGGGTWTCTAAT	S308
S309	ATCTAGTGGCAACACCTTACCTTA	GGACTACHVGGGTWTCTAAT	S309
S310	TACCGGCTTGCACCAGGGACTTCT	GGACTACHVGGGTWTCTAAT	S310
S311	GAGCAACATCCTTACCGCCTCGGA	GGACTACHVGGGTWTCTAAT	S311
S312	TGTTGCGTTTCTCGTAAGATGCCT	GGACTACHVGGGTWTCTAAT	S312
S313	ACAGCCACCCATCCAGGGACTTCT	GGACTACHVGGGTWTCTAAT	S313
S314	ATAGTTAGGGCTCCATCACATAGG	GGACTACHVGGGTWTCTAAT	S314
S315	CGTAAGATGCCTCGCGGTTACTAA	GGACTACHVGGGTWTCTAAT	S315
S316	CACCTTACCTTATGCAGATCCAAC	GGACTACHVGGGTWTCTAAT	S316
S317	TACCGCCTCGGATTAACTGGAAGC	GGACTACHVGGGTWTCTAAT	S317
S318	GTTACGTGGTTGGCACTTCATTTC	GGACTACHVGGGTWTCTAAT	S318
S319	TTAACTGGAAGCACTTTAAGGGTG	GGACTACHVGGGTWTCTAAT	S319
S320	CGCGGTTACTAAGAGCAACATCCT	GGACTACHVGGGTWTCTAAT	S320
S321	GAGCAACATCCTGTTACGTGGTTG	GGACTACHVGGGTWTCTAAT	S321
S322	GTTACGTGGTTGATAGTTAGGGCT	GGACTACHVGGGTWTCTAAT	S322
S323	CCATCACATAGGACAGCCACCCAT	GGACTACHVGGGTWTCTAAT	S323
S324	TGCAGATCCAACAGGTACGCAATT	GGACTACHVGGGTWTCTAAT	S324
S325	ACTTTAAGGGTGGAGGAGTAAAGC	GGACTACHVGGGTWTCTAAT	S325
S326	CCTAAACTACGGATGTCCGACCAA	GGACTACHVGGGTWTCTAAT	S326
S327	GAGACTATATGCTGTTGCGTTTCT	GGACTACHVGGGTWTCTAAT	S327
S328	ATAGTTAGGGCTTTAACTGGAAGC	GGACTACHVGGGTWTCTAAT	S328
S329	TGTCTCGCAAGCCCAGGGACTTCT	GGACTACHVGGGTWTCTAAT	S329
S330	GCACTTCATTTCCGCGGTTACTAA	GGACTACHVGGGTWTCTAAT	S330
S331	TTAACTGGAAGCGAGACTATATGC	GGACTACHVGGGTWTCTAAT	S331
S332	GAGGAGTAAAGCCACCTTACCTTA	GGACTACHVGGGTWTCTAAT	S332
S333	TGTTGCGTTTCTTACCGCCTCGGA	GGACTACHVGGGTWTCTAAT	S333
S334	TACCGCCTCGGAGCACTTCATTTC	GGACTACHVGGGTWTCTAAT	S334
S335	TACCGGCTTGCACGCGGTTACTAA	GGACTACHVGGGTWTCTAAT	S335
S336	CGTAAGATGCCTTTAACTGGAAGC	GGACTACHVGGGTWTCTAAT	S336
