# Supplementary material for: An improved dual-indexing approach for multiplexed 16S rRNA gene sequencing on the Illumina MiSeq platform
Source: Microbiome. 2014 Feb 24;2:6. doi: 10.1186/2049-2618-2-6 (PMC3940169; doi:10.1186/2049-2618-2-6)
Supplement: Additional file 6 — QIIME mapping files associated with each sequencing run. [file 2049-2618-2-6-S6.zip › mapping_file/RAV223_228_total_mapping.txt]

#SampleID	BarcodeSequence	LinkerPrimerSequence	Description
S1	CCATCACATAGGCCTAAACTACGG	GGACTACHVGGGTWTCTAAT	S1
S2	GAGGAGTAAAGCACAGCCACCCAT	GGACTACHVGGGTWTCTAAT	S2
S3	ACAGCCACCCATAGGTACGCAATT	GGACTACHVGGGTWTCTAAT	S3
S4	CCAGGGACTTCTCCAGGGACTTCT	GGACTACHVGGGTWTCTAAT	S4
S5	CACCTTACCTTACCAGGGACTTCT	GGACTACHVGGGTWTCTAAT	S5
S6	AGGTACGCAATTAGGTACGCAATT	GGACTACHVGGGTWTCTAAT	S6
S7	TGCAGATCCAACCCTAAACTACGG	GGACTACHVGGGTWTCTAAT	S7
S8	GAGGAGTAAAGCAGGTACGCAATT	GGACTACHVGGGTWTCTAAT	S8
S9	GTGGTATGGGAGCCTAAACTACGG	GGACTACHVGGGTWTCTAAT	S9
S10	CCATCACATAGGTGCAGATCCAAC	GGACTACHVGGGTWTCTAAT	S10
S11	TGTCTCGCAAGCACAGCCACCCAT	GGACTACHVGGGTWTCTAAT	S11
S12	ACTTTAAGGGTGTGCAGATCCAAC	GGACTACHVGGGTWTCTAAT	S12
S13	GCACTTCATTTCCCAGGGACTTCT	GGACTACHVGGGTWTCTAAT	S13
S14	CCATCACATAGGCCATCACATAGG	GGACTACHVGGGTWTCTAAT	S14
S15	GAGGAGTAAAGCGAGGAGTAAAGC	GGACTACHVGGGTWTCTAAT	S15
S16	TTAACTGGAAGCCACCTTACCTTA	GGACTACHVGGGTWTCTAAT	S16
S17	GAGCAACATCCTCCATCACATAGG	GGACTACHVGGGTWTCTAAT	S17
S18	ACTTTAAGGGTGCCATCACATAGG	GGACTACHVGGGTWTCTAAT	S18
S19	ATAGTTAGGGCTCACCTTACCTTA	GGACTACHVGGGTWTCTAAT	S19
S20	GAGGAGTAAAGCTGTCTCGCAAGC	GGACTACHVGGGTWTCTAAT	S20
S21	GTGGTATGGGAGCCATCACATAGG	GGACTACHVGGGTWTCTAAT	S21
S22	CACCTTACCTTACACCTTACCTTA	GGACTACHVGGGTWTCTAAT	S22
S23	GTTACGTGGTTGGTTACGTGGTTG	GGACTACHVGGGTWTCTAAT	S23
S24	ACTTTAAGGGTGACTTTAAGGGTG	GGACTACHVGGGTWTCTAAT	S24
S25	CGCGGTTACTAAATAGTTAGGGCT	GGACTACHVGGGTWTCTAAT	S25
S26	TACCGCCTCGGAGAGGAGTAAAGC	GGACTACHVGGGTWTCTAAT	S26
S27	AGGTACGCAATTATGTCCGACCAA	GGACTACHVGGGTWTCTAAT	S27
S28	TGCAGATCCAACACTTTAAGGGTG	GGACTACHVGGGTWTCTAAT	S28
S29	CCATCACATAGGGAGCAACATCCT	GGACTACHVGGGTWTCTAAT	S29
S30	CGTAAGATGCCTGAGGAGTAAAGC	GGACTACHVGGGTWTCTAAT	S30
S31	CCTAAACTACGGGAGACTATATGC	GGACTACHVGGGTWTCTAAT	S31
S32	GTGGTATGGGAGTGTTGCGTTTCT	GGACTACHVGGGTWTCTAAT	S32
S33	ACAGCCACCCATATGTCCGACCAA	GGACTACHVGGGTWTCTAAT	S33
S34	GTTACGTGGTTGACAGCCACCCAT	GGACTACHVGGGTWTCTAAT	S34
S35	CCTAAACTACGGCGCGGTTACTAA	GGACTACHVGGGTWTCTAAT	S35
S36	CACCTTACCTTATGTTGCGTTTCT	GGACTACHVGGGTWTCTAAT	S36
S37	TGCAGATCCAACGAGACTATATGC	GGACTACHVGGGTWTCTAAT	S37
S38	CCATCACATAGGGAGACTATATGC	GGACTACHVGGGTWTCTAAT	S38
S39	TGCAGATCCAACTGCAGATCCAAC	GGACTACHVGGGTWTCTAAT	S39
S40	ATGTCCGACCAATGTTGCGTTTCT	GGACTACHVGGGTWTCTAAT	S40
S41	TACCGGCTTGCACGTAAGATGCCT	GGACTACHVGGGTWTCTAAT	S41
S42	GAGACTATATGCCGCGGTTACTAA	GGACTACHVGGGTWTCTAAT	S42
S43	AGGTACGCAATTTGTTGCGTTTCT	GGACTACHVGGGTWTCTAAT	S43
S44	ATCTAGTGGCAACGTAAGATGCCT	GGACTACHVGGGTWTCTAAT	S44
S45	ATGTCCGACCAAATGTCCGACCAA	GGACTACHVGGGTWTCTAAT	S45
S46	GTTACGTGGTTGCCTAAACTACGG	GGACTACHVGGGTWTCTAAT	S46
S47	TACCGCCTCGGATGCAGATCCAAC	GGACTACHVGGGTWTCTAAT	S47
S48	CGTAAGATGCCTCCATCACATAGG	GGACTACHVGGGTWTCTAAT	S48
S49	TACCGGCTTGCAGTGGTATGGGAG	GGACTACHVGGGTWTCTAAT	S49
S50	ATCTAGTGGCAAACTTTAAGGGTG	GGACTACHVGGGTWTCTAAT	S50
S51	CCAGGGACTTCTGAGCAACATCCT	GGACTACHVGGGTWTCTAAT	S51
S52	ACTTTAAGGGTGATGTCCGACCAA	GGACTACHVGGGTWTCTAAT	S52
S53	TGTTGCGTTTCTGAGCAACATCCT	GGACTACHVGGGTWTCTAAT	S53
S54	ATCTAGTGGCAATACCGCCTCGGA	GGACTACHVGGGTWTCTAAT	S54
S55	GAGCAACATCCTACTTTAAGGGTG	GGACTACHVGGGTWTCTAAT	S55
S56	TACCGGCTTGCAGTTACGTGGTTG	GGACTACHVGGGTWTCTAAT	S56
S57	ATGTCCGACCAAGTGGTATGGGAG	GGACTACHVGGGTWTCTAAT	S57
S58	TGCAGATCCAACTACCGCCTCGGA	GGACTACHVGGGTWTCTAAT	S58
S59	CGTAAGATGCCTTACCGCCTCGGA	GGACTACHVGGGTWTCTAAT	S59
S60	ATGTCCGACCAAGAGCAACATCCT	GGACTACHVGGGTWTCTAAT	S60
S61	TACCGGCTTGCATACCGCCTCGGA	GGACTACHVGGGTWTCTAAT	S61
S62	AGGTACGCAATTGAGCAACATCCT	GGACTACHVGGGTWTCTAAT	S62
S63	CCTAAACTACGGTTAACTGGAAGC	GGACTACHVGGGTWTCTAAT	S63
S64	CGTAAGATGCCTCGTAAGATGCCT	GGACTACHVGGGTWTCTAAT	S64
S65	CGTAAGATGCCTGTTACGTGGTTG	GGACTACHVGGGTWTCTAAT	S65
S66	TACCGCCTCGGAGTTACGTGGTTG	GGACTACHVGGGTWTCTAAT	S66
S67	TGTTGCGTTTCTACTTTAAGGGTG	GGACTACHVGGGTWTCTAAT	S67
S68	CGCGGTTACTAAGCACTTCATTTC	GGACTACHVGGGTWTCTAAT	S68
S69	ATGTCCGACCAAACTTTAAGGGTG	GGACTACHVGGGTWTCTAAT	S69
S70	GAGCAACATCCTGAGCAACATCCT	GGACTACHVGGGTWTCTAAT	S70
S71	ACTTTAAGGGTGCCTAAACTACGG	GGACTACHVGGGTWTCTAAT	S71
S72	GAGCAACATCCTTGCAGATCCAAC	GGACTACHVGGGTWTCTAAT	S72
S73	TGTTGCGTTTCTCCATCACATAGG	GGACTACHVGGGTWTCTAAT	S73
S74	ATAGTTAGGGCTATGTCCGACCAA	GGACTACHVGGGTWTCTAAT	S74
S75	CGCGGTTACTAATGTCTCGCAAGC	GGACTACHVGGGTWTCTAAT	S75
S76	GAGACTATATGCGAGGAGTAAAGC	GGACTACHVGGGTWTCTAAT	S76
S77	AGGTACGCAATTACTTTAAGGGTG	GGACTACHVGGGTWTCTAAT	S77
S78	TACCGGCTTGCAGAGGAGTAAAGC	GGACTACHVGGGTWTCTAAT	S78
S79	CGCGGTTACTAACACCTTACCTTA	GGACTACHVGGGTWTCTAAT	S79
S80	ATGTCCGACCAACCATCACATAGG	GGACTACHVGGGTWTCTAAT	S80
S81	CGTAAGATGCCTACAGCCACCCAT	GGACTACHVGGGTWTCTAAT	S81
S82	ACAGCCACCCATGAGCAACATCCT	GGACTACHVGGGTWTCTAAT	S82
S83	TGTCTCGCAAGCTGTTGCGTTTCT	GGACTACHVGGGTWTCTAAT	S83
S84	GAGGAGTAAAGCATGTCCGACCAA	GGACTACHVGGGTWTCTAAT	S84
S85	GTTACGTGGTTGAGGTACGCAATT	GGACTACHVGGGTWTCTAAT	S85
S86	TACCGCCTCGGAACAGCCACCCAT	GGACTACHVGGGTWTCTAAT	S86
S87	CGTAAGATGCCTTGTCTCGCAAGC	GGACTACHVGGGTWTCTAAT	S87
S88	GAGACTATATGCATAGTTAGGGCT	GGACTACHVGGGTWTCTAAT	S88
S89	CCTAAACTACGGGCACTTCATTTC	GGACTACHVGGGTWTCTAAT	S89
S90	TGCAGATCCAACTTAACTGGAAGC	GGACTACHVGGGTWTCTAAT	S90
S91	CCATCACATAGGCGCGGTTACTAA	GGACTACHVGGGTWTCTAAT	S91
S92	GAGCAACATCCTCCTAAACTACGG	GGACTACHVGGGTWTCTAAT	S92
S93	TGTTGCGTTTCTTGCAGATCCAAC	GGACTACHVGGGTWTCTAAT	S93
S94	AGGTACGCAATTGTGGTATGGGAG	GGACTACHVGGGTWTCTAAT	S94
S95	ACAGCCACCCATACTTTAAGGGTG	GGACTACHVGGGTWTCTAAT	S95
S96	TGTCTCGCAAGCGAGCAACATCCT	GGACTACHVGGGTWTCTAAT	S96
S97	GAGGAGTAAAGCTGTTGCGTTTCT	GGACTACHVGGGTWTCTAAT	S97
S98	GTTACGTGGTTGATGTCCGACCAA	GGACTACHVGGGTWTCTAAT	S98
S99	TACCGCCTCGGAAGGTACGCAATT	GGACTACHVGGGTWTCTAAT	S99
S100	TACCGGCTTGCATGTCTCGCAAGC	GGACTACHVGGGTWTCTAAT	S100
S101	TTAACTGGAAGCATCTAGTGGCAA	GGACTACHVGGGTWTCTAAT	S101
S102	ATGTCCGACCAATGCAGATCCAAC	GGACTACHVGGGTWTCTAAT	S102
S103	AGGTACGCAATTCCATCACATAGG	GGACTACHVGGGTWTCTAAT	S103
S104	AGGTACGCAATTGCACTTCATTTC	GGACTACHVGGGTWTCTAAT	S104
S105	ATCTAGTGGCAAGAGGAGTAAAGC	GGACTACHVGGGTWTCTAAT	S105
S106	CCAGGGACTTCTGTTACGTGGTTG	GGACTACHVGGGTWTCTAAT	S106
S107	CACCTTACCTTATACCGCCTCGGA	GGACTACHVGGGTWTCTAAT	S107
S108	CGCGGTTACTAACCAGGGACTTCT	GGACTACHVGGGTWTCTAAT	S108
S109	GAGACTATATGCCACCTTACCTTA	GGACTACHVGGGTWTCTAAT	S109
S110	CCTAAACTACGGATAGTTAGGGCT	GGACTACHVGGGTWTCTAAT	S110
S111	TGCAGATCCAACGCACTTCATTTC	GGACTACHVGGGTWTCTAAT	S111
S112	CCATCACATAGGTTAACTGGAAGC	GGACTACHVGGGTWTCTAAT	S112
S113	GTGGTATGGGAGCGCGGTTACTAA	GGACTACHVGGGTWTCTAAT	S113
S114	TGTTGCGTTTCTCCTAAACTACGG	GGACTACHVGGGTWTCTAAT	S114
S115	ACAGCCACCCATGTGGTATGGGAG	GGACTACHVGGGTWTCTAAT	S115
S116	TGTCTCGCAAGCACTTTAAGGGTG	GGACTACHVGGGTWTCTAAT	S116
S117	GAGGAGTAAAGCGAGCAACATCCT	GGACTACHVGGGTWTCTAAT	S117
S118	GTTACGTGGTTGTGTTGCGTTTCT	GGACTACHVGGGTWTCTAAT	S118
S119	TACCGCCTCGGAATGTCCGACCAA	GGACTACHVGGGTWTCTAAT	S119
S120	CCATCACATAGGCGTAAGATGCCT	GGACTACHVGGGTWTCTAAT	S120
S121	GAGCAACATCCTCCAGGGACTTCT	GGACTACHVGGGTWTCTAAT	S121
S122	ATGTCCGACCAAATAGTTAGGGCT	GGACTACHVGGGTWTCTAAT	S122
S123	TACCGGCTTGCAACAGCCACCCAT	GGACTACHVGGGTWTCTAAT	S123
S124	GAGACTATATGCCCAGGGACTTCT	GGACTACHVGGGTWTCTAAT	S124
S125	CGTAAGATGCCTATGTCCGACCAA	GGACTACHVGGGTWTCTAAT	S125
S126	TTAACTGGAAGCCGTAAGATGCCT	GGACTACHVGGGTWTCTAAT	S126
S127	ATCTAGTGGCAATGTCTCGCAAGC	GGACTACHVGGGTWTCTAAT	S127
S128	CACCTTACCTTAGTTACGTGGTTG	GGACTACHVGGGTWTCTAAT	S128
S129	ATAGTTAGGGCTTACCGCCTCGGA	GGACTACHVGGGTWTCTAAT	S129
S130	CCTAAACTACGGCACCTTACCTTA	GGACTACHVGGGTWTCTAAT	S130
S131	TGCAGATCCAACATAGTTAGGGCT	GGACTACHVGGGTWTCTAAT	S131
S132	CCATCACATAGGGCACTTCATTTC	GGACTACHVGGGTWTCTAAT	S132
S133	GTGGTATGGGAGTTAACTGGAAGC	GGACTACHVGGGTWTCTAAT	S133
S134	ACTTTAAGGGTGCGCGGTTACTAA	GGACTACHVGGGTWTCTAAT	S134
S135	ATGTCCGACCAACCTAAACTACGG	GGACTACHVGGGTWTCTAAT	S135
S136	AGGTACGCAATTTGCAGATCCAAC	GGACTACHVGGGTWTCTAAT	S136
S137	TGTCTCGCAAGCGTGGTATGGGAG	GGACTACHVGGGTWTCTAAT	S137
S138	GAGGAGTAAAGCACTTTAAGGGTG	GGACTACHVGGGTWTCTAAT	S138
S139	GTTACGTGGTTGGAGCAACATCCT	GGACTACHVGGGTWTCTAAT	S139
S140	TACCGCCTCGGATGTTGCGTTTCT	GGACTACHVGGGTWTCTAAT	S140
S141	TACCGGCTTGCAAGGTACGCAATT	GGACTACHVGGGTWTCTAAT	S141
S142	ATCTAGTGGCAAACAGCCACCCAT	GGACTACHVGGGTWTCTAAT	S142
S143	CCAGGGACTTCTTGTCTCGCAAGC	GGACTACHVGGGTWTCTAAT	S143
S144	CACCTTACCTTAGAGGAGTAAAGC	GGACTACHVGGGTWTCTAAT	S144
S145	ATAGTTAGGGCTGTTACGTGGTTG	GGACTACHVGGGTWTCTAAT	S145
S146	TGTCTCGCAAGCCGCGGTTACTAA	GGACTACHVGGGTWTCTAAT	S146
S147	TACCGCCTCGGACCTAAACTACGG	GGACTACHVGGGTWTCTAAT	S147
S148	ATCTAGTGGCAAGTGGTATGGGAG	GGACTACHVGGGTWTCTAAT	S148
S149	CCTAAACTACGGCCAGGGACTTCT	GGACTACHVGGGTWTCTAAT	S149
S150	CCATCACATAGGATAGTTAGGGCT	GGACTACHVGGGTWTCTAAT	S150
S151	ATGTCCGACCAATGTCTCGCAAGC	GGACTACHVGGGTWTCTAAT	S151
S152	TGTTGCGTTTCTACAGCCACCCAT	GGACTACHVGGGTWTCTAAT	S152
S153	CCAGGGACTTCTTGCAGATCCAAC	GGACTACHVGGGTWTCTAAT	S153
S154	GCACTTCATTTCACTTTAAGGGTG	GGACTACHVGGGTWTCTAAT	S154
S155	TTAACTGGAAGCGAGCAACATCCT	GGACTACHVGGGTWTCTAAT	S155
S156	ACTTTAAGGGTGGTTACGTGGTTG	GGACTACHVGGGTWTCTAAT	S156
S157	TGTTGCGTTTCTCGTAAGATGCCT	GGACTACHVGGGTWTCTAAT	S157
S158	CGCGGTTACTAATGTTGCGTTTCT	GGACTACHVGGGTWTCTAAT	S158
S159	GAGACTATATGCATGTCCGACCAA	GGACTACHVGGGTWTCTAAT	S159
S160	CCTAAACTACGGAGGTACGCAATT	GGACTACHVGGGTWTCTAAT	S160
S161	TGCAGATCCAACACAGCCACCCAT	GGACTACHVGGGTWTCTAAT	S161
S162	CCATCACATAGGTGTCTCGCAAGC	GGACTACHVGGGTWTCTAAT	S162
S163	GTGGTATGGGAGGAGGAGTAAAGC	GGACTACHVGGGTWTCTAAT	S163
S164	GAGCAACATCCTTACCGCCTCGGA	GGACTACHVGGGTWTCTAAT	S164
S165	ACAGCCACCCATCCAGGGACTTCT	GGACTACHVGGGTWTCTAAT	S165
S166	TGTCTCGCAAGCCACCTTACCTTA	GGACTACHVGGGTWTCTAAT	S166
S167	GAGGAGTAAAGCATAGTTAGGGCT	GGACTACHVGGGTWTCTAAT	S167
S168	GTGGTATGGGAGTGTCTCGCAAGC	GGACTACHVGGGTWTCTAAT	S168
S169	GTTACGTGGTTGGCACTTCATTTC	GGACTACHVGGGTWTCTAAT	S169
S170	TACCGCCTCGGATTAACTGGAAGC	GGACTACHVGGGTWTCTAAT	S170
S171	CGTAAGATGCCTCGCGGTTACTAA	GGACTACHVGGGTWTCTAAT	S171
S172	CCAGGGACTTCTCCTAAACTACGG	GGACTACHVGGGTWTCTAAT	S172
S173	CACCTTACCTTATGCAGATCCAAC	GGACTACHVGGGTWTCTAAT	S173
S174	ATAGTTAGGGCTCCATCACATAGG	GGACTACHVGGGTWTCTAAT	S174
S175	CGCGGTTACTAAGAGCAACATCCT	GGACTACHVGGGTWTCTAAT	S175
S176	CCTAAACTACGGATGTCCGACCAA	GGACTACHVGGGTWTCTAAT	S176
S177	TGCAGATCCAACAGGTACGCAATT	GGACTACHVGGGTWTCTAAT	S177
S178	CCATCACATAGGACAGCCACCCAT	GGACTACHVGGGTWTCTAAT	S178
S179	ACTTTAAGGGTGGAGGAGTAAAGC	GGACTACHVGGGTWTCTAAT	S179
S180	GAGACTATATGCTGTCTCGCAAGC	GGACTACHVGGGTWTCTAAT	S180
S181	GAGCAACATCCTGTTACGTGGTTG	GGACTACHVGGGTWTCTAAT	S181
S182	TGTTGCGTTTCTTACCGCCTCGGA	GGACTACHVGGGTWTCTAAT	S182
S183	ATGTCCGACCAACGTAAGATGCCT	GGACTACHVGGGTWTCTAAT	S183
S184	TGTCTCGCAAGCCCAGGGACTTCT	GGACTACHVGGGTWTCTAAT	S184
S185	CCAGGGACTTCTACTTTAAGGGTG	GGACTACHVGGGTWTCTAAT	S185
S186	CACCTTACCTTAGAGCAACATCCT	GGACTACHVGGGTWTCTAAT	S186
S187	ATAGTTAGGGCTTGTTGCGTTTCT	GGACTACHVGGGTWTCTAAT	S187
S188	GCACTTCATTTCATGTCCGACCAA	GGACTACHVGGGTWTCTAAT	S188
S189	TTAACTGGAAGCAGGTACGCAATT	GGACTACHVGGGTWTCTAAT	S189
S190	CGCGGTTACTAAACAGCCACCCAT	GGACTACHVGGGTWTCTAAT	S190
S191	GAGGAGTAAAGCCACCTTACCTTA	GGACTACHVGGGTWTCTAAT	S191
S192	GTTACGTGGTTGATAGTTAGGGCT	GGACTACHVGGGTWTCTAAT	S192
S193	TACCGCCTCGGAGCACTTCATTTC	GGACTACHVGGGTWTCTAAT	S193
S194	CGTAAGATGCCTTTAACTGGAAGC	GGACTACHVGGGTWTCTAAT	S194
S195	TACCGGCTTGCACGCGGTTACTAA	GGACTACHVGGGTWTCTAAT	S195
S196	CACCTTACCTTACCTAAACTACGG	GGACTACHVGGGTWTCTAAT	S196
S197	CCTAAACTACGGGAGGAGTAAAGC	GGACTACHVGGGTWTCTAAT	S197
S198	TGCAGATCCAACGTTACGTGGTTG	GGACTACHVGGGTWTCTAAT	S198
S199	CCATCACATAGGTACCGCCTCGGA	GGACTACHVGGGTWTCTAAT	S199
S200	GTGGTATGGGAGCGTAAGATGCCT	GGACTACHVGGGTWTCTAAT	S200
S201	TGTTGCGTTTCTCCAGGGACTTCT	GGACTACHVGGGTWTCTAAT	S201
S202	CCTAAACTACGGTGTTGCGTTTCT	GGACTACHVGGGTWTCTAAT	S202
S203	GTTACGTGGTTGCACCTTACCTTA	GGACTACHVGGGTWTCTAAT	S203
S204	TACCGCCTCGGAATAGTTAGGGCT	GGACTACHVGGGTWTCTAAT	S204
S205	CGTAAGATGCCTGCACTTCATTTC	GGACTACHVGGGTWTCTAAT	S205
S206	TACCGGCTTGCATTAACTGGAAGC	GGACTACHVGGGTWTCTAAT	S206
S207	ATGTCCGACCAATACCGCCTCGGA	GGACTACHVGGGTWTCTAAT	S207
S208	ATGTCCGACCAACACCTTACCTTA	GGACTACHVGGGTWTCTAAT	S208
S209	AGGTACGCAATTATAGTTAGGGCT	GGACTACHVGGGTWTCTAAT	S209
S210	ACAGCCACCCATGCACTTCATTTC	GGACTACHVGGGTWTCTAAT	S210
S211	TGTCTCGCAAGCTTAACTGGAAGC	GGACTACHVGGGTWTCTAAT	S211
S212	GAGGAGTAAAGCCGCGGTTACTAA	GGACTACHVGGGTWTCTAAT	S212
S213	CGTAAGATGCCTCCTAAACTACGG	GGACTACHVGGGTWTCTAAT	S213
S214	ATCTAGTGGCAACGCGGTTACTAA	GGACTACHVGGGTWTCTAAT	S214
S215	TACCGGCTTGCATGCAGATCCAAC	GGACTACHVGGGTWTCTAAT	S215
S216	ATAGTTAGGGCTCCTAAACTACGG	GGACTACHVGGGTWTCTAAT	S216
S217	CCATCACATAGGATGTCCGACCAA	GGACTACHVGGGTWTCTAAT	S217
S218	TTAACTGGAAGCATGTCCGACCAA	GGACTACHVGGGTWTCTAAT	S218
S219	GCACTTCATTTCTGCAGATCCAAC	GGACTACHVGGGTWTCTAAT	S219
S220	TTAACTGGAAGCCCATCACATAGG	GGACTACHVGGGTWTCTAAT	S220
S221	CGCGGTTACTAAGTGGTATGGGAG	GGACTACHVGGGTWTCTAAT	S221
S222	GAGACTATATGCACTTTAAGGGTG	GGACTACHVGGGTWTCTAAT	S222
S223	CCTAAACTACGGGAGCAACATCCT	GGACTACHVGGGTWTCTAAT	S223
S224	TGCAGATCCAACTGTTGCGTTTCT	GGACTACHVGGGTWTCTAAT	S224
S225	GTGGTATGGGAGAGGTACGCAATT	GGACTACHVGGGTWTCTAAT	S225
S226	ACTTTAAGGGTGACAGCCACCCAT	GGACTACHVGGGTWTCTAAT	S226
S227	GAGCAACATCCTTGTCTCGCAAGC	GGACTACHVGGGTWTCTAAT	S227
S228	TGTTGCGTTTCTGAGGAGTAAAGC	GGACTACHVGGGTWTCTAAT	S228
S229	ATGTCCGACCAAGTTACGTGGTTG	GGACTACHVGGGTWTCTAAT	S229
S230	AGGTACGCAATTTACCGCCTCGGA	GGACTACHVGGGTWTCTAAT	S230
S231	ACAGCCACCCATCGTAAGATGCCT	GGACTACHVGGGTWTCTAAT	S231
S232	GTTACGTGGTTGCCAGGGACTTCT	GGACTACHVGGGTWTCTAAT	S232
S233	TACCGCCTCGGACACCTTACCTTA	GGACTACHVGGGTWTCTAAT	S233
S234	CGTAAGATGCCTATAGTTAGGGCT	GGACTACHVGGGTWTCTAAT	S234
S235	TACCGGCTTGCAGCACTTCATTTC	GGACTACHVGGGTWTCTAAT	S235
S236	ATCTAGTGGCAACCATCACATAGG	GGACTACHVGGGTWTCTAAT	S236
S237	CACCTTACCTTAACTTTAAGGGTG	GGACTACHVGGGTWTCTAAT	S237
S238	ATAGTTAGGGCTGAGCAACATCCT	GGACTACHVGGGTWTCTAAT	S238
S239	GCACTTCATTTCTGTTGCGTTTCT	GGACTACHVGGGTWTCTAAT	S239
S240	ATCTAGTGGCAATTAACTGGAAGC	GGACTACHVGGGTWTCTAAT	S240
S241	ACTTTAAGGGTGCGTAAGATGCCT	GGACTACHVGGGTWTCTAAT	S241
S242	CCAGGGACTTCTCGCGGTTACTAA	GGACTACHVGGGTWTCTAAT	S242
S243	ATCTAGTGGCAACACCTTACCTTA	GGACTACHVGGGTWTCTAAT	S243
S244	CACCTTACCTTAGCACTTCATTTC	GGACTACHVGGGTWTCTAAT	S244
S245	CGCGGTTACTAAAGGTACGCAATT	GGACTACHVGGGTWTCTAAT	S245
S246	GAGACTATATGCACAGCCACCCAT	GGACTACHVGGGTWTCTAAT	S246
S247	CCTAAACTACGGTGTCTCGCAAGC	GGACTACHVGGGTWTCTAAT	S247
S248	TGCAGATCCAACGAGGAGTAAAGC	GGACTACHVGGGTWTCTAAT	S248
S249	CCATCACATAGGGTTACGTGGTTG	GGACTACHVGGGTWTCTAAT	S249
S250	GTGGTATGGGAGTACCGCCTCGGA	GGACTACHVGGGTWTCTAAT	S250
S251	GCACTTCATTTCCGCGGTTACTAA	GGACTACHVGGGTWTCTAAT	S251
S252	AGGTACGCAATTCACCTTACCTTA	GGACTACHVGGGTWTCTAAT	S252
S253	TGTCTCGCAAGCGCACTTCATTTC	GGACTACHVGGGTWTCTAAT	S253
S254	CCATCACATAGGGAGGAGTAAAGC	GGACTACHVGGGTWTCTAAT	S254
S255	ATGTCCGACCAAAGGTACGCAATT	GGACTACHVGGGTWTCTAAT	S255
S256	AGGTACGCAATTACAGCCACCCAT	GGACTACHVGGGTWTCTAAT	S256
S257	GCACTTCATTTCGAGCAACATCCT	GGACTACHVGGGTWTCTAAT	S257
S258	CGCGGTTACTAAATGTCCGACCAA	GGACTACHVGGGTWTCTAAT	S258
S259	GTGGTATGGGAGGTTACGTGGTTG	GGACTACHVGGGTWTCTAAT	S259
S260	GAGGAGTAAAGCGTTACGTGGTTG	GGACTACHVGGGTWTCTAAT	S260
S261	GTTACGTGGTTGTACCGCCTCGGA	GGACTACHVGGGTWTCTAAT	S261
S262	TACCGCCTCGGACGTAAGATGCCT	GGACTACHVGGGTWTCTAAT	S262
S263	TGTCTCGCAAGCATAGTTAGGGCT	GGACTACHVGGGTWTCTAAT	S263
S264	GAGGAGTAAAGCGCACTTCATTTC	GGACTACHVGGGTWTCTAAT	S264
S265	GTTACGTGGTTGTTAACTGGAAGC	GGACTACHVGGGTWTCTAAT	S265
S266	TACCGCCTCGGACGCGGTTACTAA	GGACTACHVGGGTWTCTAAT	S266
S267	AGGTACGCAATTGAGGAGTAAAGC	GGACTACHVGGGTWTCTAAT	S267
S268	ACAGCCACCCATGTTACGTGGTTG	GGACTACHVGGGTWTCTAAT	S268
S269	CCAGGGACTTCTCACCTTACCTTA	GGACTACHVGGGTWTCTAAT	S269
S270	CACCTTACCTTAATAGTTAGGGCT	GGACTACHVGGGTWTCTAAT	S270
S271	TGTCTCGCAAGCTACCGCCTCGGA	GGACTACHVGGGTWTCTAAT	S271
S272	ATAGTTAGGGCTGCACTTCATTTC	GGACTACHVGGGTWTCTAAT	S272
S273	GCACTTCATTTCTTAACTGGAAGC	GGACTACHVGGGTWTCTAAT	S273
S274	TTAACTGGAAGCCGCGGTTACTAA	GGACTACHVGGGTWTCTAAT	S274
S275	CGCGGTTACTAAGAGACTATATGC	GGACTACHVGGGTWTCTAAT	S275
S276	TACCGGCTTGCACACCTTACCTTA	GGACTACHVGGGTWTCTAAT	S276
S277	GAGGAGTAAAGCCGTAAGATGCCT	GGACTACHVGGGTWTCTAAT	S277
S278	CGTAAGATGCCTCCAGGGACTTCT	GGACTACHVGGGTWTCTAAT	S278
S279	CCAGGGACTTCTGCACTTCATTTC	GGACTACHVGGGTWTCTAAT	S279
S280	ATCTAGTGGCAAAGGTACGCAATT	GGACTACHVGGGTWTCTAAT	S280
S281	ACAGCCACCCATTGCAGATCCAAC	GGACTACHVGGGTWTCTAAT	S281
S282	TGTCTCGCAAGCCCATCACATAGG	GGACTACHVGGGTWTCTAAT	S282
S283	GAGGAGTAAAGCGTGGTATGGGAG	GGACTACHVGGGTWTCTAAT	S283
S284	GTTACGTGGTTGACTTTAAGGGTG	GGACTACHVGGGTWTCTAAT	S284
S285	TACCGCCTCGGAGAGCAACATCCT	GGACTACHVGGGTWTCTAAT	S285
S286	TACCGGCTTGCAATGTCCGACCAA	GGACTACHVGGGTWTCTAAT	S286
S287	CCAGGGACTTCTACAGCCACCCAT	GGACTACHVGGGTWTCTAAT	S287
S288	CACCTTACCTTATGTCTCGCAAGC	GGACTACHVGGGTWTCTAAT	S288
S289	ATAGTTAGGGCTGAGGAGTAAAGC	GGACTACHVGGGTWTCTAAT	S289
S290	GCACTTCATTTCGTTACGTGGTTG	GGACTACHVGGGTWTCTAAT	S290
S291	TTAACTGGAAGCTACCGCCTCGGA	GGACTACHVGGGTWTCTAAT	S291
S292	ACAGCCACCCATCCTAAACTACGG	GGACTACHVGGGTWTCTAAT	S292
S293	TGTTGCGTTTCTCGCGGTTACTAA	GGACTACHVGGGTWTCTAAT	S293
S294	GTTACGTGGTTGGTGGTATGGGAG	GGACTACHVGGGTWTCTAAT	S294
S295	CCATCACATAGGCACCTTACCTTA	GGACTACHVGGGTWTCTAAT	S295
S296	GTGGTATGGGAGATAGTTAGGGCT	GGACTACHVGGGTWTCTAAT	S296
S297	GAGCAACATCCTTTAACTGGAAGC	GGACTACHVGGGTWTCTAAT	S297
S298	TGTCTCGCAAGCTGCAGATCCAAC	GGACTACHVGGGTWTCTAAT	S298
S299	GAGGAGTAAAGCCCATCACATAGG	GGACTACHVGGGTWTCTAAT	S299
S300	TACCGCCTCGGAACTTTAAGGGTG	GGACTACHVGGGTWTCTAAT	S300
S301	CGTAAGATGCCTGAGCAACATCCT	GGACTACHVGGGTWTCTAAT	S301
S302	TACCGGCTTGCATGTTGCGTTTCT	GGACTACHVGGGTWTCTAAT	S302
S303	ATCTAGTGGCAAATGTCCGACCAA	GGACTACHVGGGTWTCTAAT	S303
S304	CCAGGGACTTCTAGGTACGCAATT	GGACTACHVGGGTWTCTAAT	S304
S305	CACCTTACCTTAACAGCCACCCAT	GGACTACHVGGGTWTCTAAT	S305
S306	ATAGTTAGGGCTTGTCTCGCAAGC	GGACTACHVGGGTWTCTAAT	S306
S307	GCACTTCATTTCGAGGAGTAAAGC	GGACTACHVGGGTWTCTAAT	S307
S308	TTAACTGGAAGCGTTACGTGGTTG	GGACTACHVGGGTWTCTAAT	S308
S309	CGCGGTTACTAATACCGCCTCGGA	GGACTACHVGGGTWTCTAAT	S309
S310	CCATCACATAGGCCAGGGACTTCT	GGACTACHVGGGTWTCTAAT	S310
S311	GTGGTATGGGAGCACCTTACCTTA	GGACTACHVGGGTWTCTAAT	S311
S312	ACTTTAAGGGTGATAGTTAGGGCT	GGACTACHVGGGTWTCTAAT	S312
S313	TGTTGCGTTTCTTTAACTGGAAGC	GGACTACHVGGGTWTCTAAT	S313
S314	ATCTAGTGGCAAATAGTTAGGGCT	GGACTACHVGGGTWTCTAAT	S314
S315	ATCTAGTGGCAATGTTGCGTTTCT	GGACTACHVGGGTWTCTAAT	S315
S316	TGTCTCGCAAGCCCTAAACTACGG	GGACTACHVGGGTWTCTAAT	S316
S317	GAGGAGTAAAGCTGCAGATCCAAC	GGACTACHVGGGTWTCTAAT	S317
S318	GTTACGTGGTTGCCATCACATAGG	GGACTACHVGGGTWTCTAAT	S318
S319	TACCGCCTCGGAGTGGTATGGGAG	GGACTACHVGGGTWTCTAAT	S319
S320	CGTAAGATGCCTACTTTAAGGGTG	GGACTACHVGGGTWTCTAAT	S320
S321	TACCGGCTTGCAGAGCAACATCCT	GGACTACHVGGGTWTCTAAT	S321
S322	CCTAAACTACGGCGTAAGATGCCT	GGACTACHVGGGTWTCTAAT	S322
S323	CACCTTACCTTAAGGTACGCAATT	GGACTACHVGGGTWTCTAAT	S323
S324	ATAGTTAGGGCTACAGCCACCCAT	GGACTACHVGGGTWTCTAAT	S324
S325	TTAACTGGAAGCGAGGAGTAAAGC	GGACTACHVGGGTWTCTAAT	S325
S326	CGCGGTTACTAAGTTACGTGGTTG	GGACTACHVGGGTWTCTAAT	S326
S327	GAGACTATATGCTACCGCCTCGGA	GGACTACHVGGGTWTCTAAT	S327
S328	GCACTTCATTTCCCTAAACTACGG	GGACTACHVGGGTWTCTAAT	S328
S329	TTAACTGGAAGCTGCAGATCCAAC	GGACTACHVGGGTWTCTAAT	S329
S330	GAGGAGTAAAGCCCTAAACTACGG	GGACTACHVGGGTWTCTAAT	S330
S331	GTGGTATGGGAGCCAGGGACTTCT	GGACTACHVGGGTWTCTAAT	S331
S332	ACTTTAAGGGTGCACCTTACCTTA	GGACTACHVGGGTWTCTAAT	S332
S333	AGGTACGCAATTCGCGGTTACTAA	GGACTACHVGGGTWTCTAAT	S333
S334	CGCGGTTACTAACCATCACATAGG	GGACTACHVGGGTWTCTAAT	S334
S335	GTTACGTGGTTGTGCAGATCCAAC	GGACTACHVGGGTWTCTAAT	S335
S336	ATAGTTAGGGCTAGGTACGCAATT	GGACTACHVGGGTWTCTAAT	S336
S337	GCACTTCATTTCGAGACTATATGC	GGACTACHVGGGTWTCTAAT	S337
S338	TACCGGCTTGCAACTTTAAGGGTG	GGACTACHVGGGTWTCTAAT	S338
S339	ATCTAGTGGCAAGAGCAACATCCT	GGACTACHVGGGTWTCTAAT	S339
S340	CACCTTACCTTAATGTCCGACCAA	GGACTACHVGGGTWTCTAAT	S340
S341	CCATCACATAGGTGTTGCGTTTCT	GGACTACHVGGGTWTCTAAT	S341
S342	CACCTTACCTTATTAACTGGAAGC	GGACTACHVGGGTWTCTAAT	S342
S343	ATAGTTAGGGCTCGCGGTTACTAA	GGACTACHVGGGTWTCTAAT	S343
S344	CGCGGTTACTAACCTAAACTACGG	GGACTACHVGGGTWTCTAAT	S344
S345	GAGACTATATGCTGCAGATCCAAC	GGACTACHVGGGTWTCTAAT	S345
S346	TGCAGATCCAACGTGGTATGGGAG	GGACTACHVGGGTWTCTAAT	S346
S347	ACTTTAAGGGTGTGTTGCGTTTCT	GGACTACHVGGGTWTCTAAT	S347
S348	CCATCACATAGGACTTTAAGGGTG	GGACTACHVGGGTWTCTAAT	S348
S349	GTGGTATGGGAGGAGCAACATCCT	GGACTACHVGGGTWTCTAAT	S349
S350	GAGCAACATCCTATGTCCGACCAA	GGACTACHVGGGTWTCTAAT	S350
S351	ATGTCCGACCAAACAGCCACCCAT	GGACTACHVGGGTWTCTAAT	S351
S352	TGTTGCGTTTCTAGGTACGCAATT	GGACTACHVGGGTWTCTAAT	S352
S353	AGGTACGCAATTTGTCTCGCAAGC	GGACTACHVGGGTWTCTAAT	S353
S354	TGTCTCGCAAGCGTTACGTGGTTG	GGACTACHVGGGTWTCTAAT	S354
S355	ACTTTAAGGGTGAGGTACGCAATT	GGACTACHVGGGTWTCTAAT	S355
S356	GAGCAACATCCTACAGCCACCCAT	GGACTACHVGGGTWTCTAAT	S356
S357	GAGGAGTAAAGCTACCGCCTCGGA	GGACTACHVGGGTWTCTAAT	S357
S358	TACCGGCTTGCACCAGGGACTTCT	GGACTACHVGGGTWTCTAAT	S358
S359	CACCTTACCTTACGCGGTTACTAA	GGACTACHVGGGTWTCTAAT	S359
S360	ATAGTTAGGGCTGAGACTATATGC	GGACTACHVGGGTWTCTAAT	S360
S361	TTAACTGGAAGCCCTAAACTACGG	GGACTACHVGGGTWTCTAAT	S361
S362	CGCGGTTACTAATGCAGATCCAAC	GGACTACHVGGGTWTCTAAT	S362
S363	GAGACTATATGCCCATCACATAGG	GGACTACHVGGGTWTCTAAT	S363
S364	CCTAAACTACGGGTGGTATGGGAG	GGACTACHVGGGTWTCTAAT	S364
