# Supplementary material for: An improved dual-indexing approach for multiplexed 16S rRNA gene sequencing on the Illumina MiSeq platform
Source: Microbiome. 2014 Feb 24;2:6. doi: 10.1186/2049-2618-2-6 (PMC3940169; doi:10.1186/2049-2618-2-6)
Supplement: Additional file 6 — QIIME mapping files associated with each sequencing run. [file 2049-2618-2-6-S6.zip › mapping_file/RAV229_234_total_mapping.txt]

#SampleID	BarcodeSequence	LinkerPrimerSequence	Description
S1	CCAGGGACTTCTCCTAAACTACGG	GGACTACHVGGGTWTCTAAT	S1
S2	TGTCTCGCAAGCCACCTTACCTTA	GGACTACHVGGGTWTCTAAT	S2
S3	ATCTAGTGGCAACCTAAACTACGG	GGACTACHVGGGTWTCTAAT	S3
S4	GAGACTATATGCATGTCCGACCAA	GGACTACHVGGGTWTCTAAT	S4
S5	GCACTTCATTTCGTGGTATGGGAG	GGACTACHVGGGTWTCTAAT	S5
S6	ATGTCCGACCAACGTAAGATGCCT	GGACTACHVGGGTWTCTAAT	S6
S7	CGTAAGATGCCTCGCGGTTACTAA	GGACTACHVGGGTWTCTAAT	S7
S8	ATAGTTAGGGCTGTGGTATGGGAG	GGACTACHVGGGTWTCTAAT	S8
S9	CCAGGGACTTCTTGCAGATCCAAC	GGACTACHVGGGTWTCTAAT	S9
S10	ACTTTAAGGGTGGAGGAGTAAAGC	GGACTACHVGGGTWTCTAAT	S10
S11	CGCGGTTACTAAGAGCAACATCCT	GGACTACHVGGGTWTCTAAT	S11
S12	ACAGCCACCCATCCAGGGACTTCT	GGACTACHVGGGTWTCTAAT	S12
S13	CGTAAGATGCCTGCACTTCATTTC	GGACTACHVGGGTWTCTAAT	S13
S14	CACCTTACCTTATGCAGATCCAAC	GGACTACHVGGGTWTCTAAT	S14
S15	ACTTTAAGGGTGGTTACGTGGTTG	GGACTACHVGGGTWTCTAAT	S15
S16	ATAGTTAGGGCTCCATCACATAGG	GGACTACHVGGGTWTCTAAT	S16
S17	TGTTGCGTTTCTTACCGCCTCGGA	GGACTACHVGGGTWTCTAAT	S17
S18	GTGGTATGGGAGTGTCTCGCAAGC	GGACTACHVGGGTWTCTAAT	S18
S19	CCATCACATAGGACAGCCACCCAT	GGACTACHVGGGTWTCTAAT	S19
S20	GAGCAACATCCTGTTACGTGGTTG	GGACTACHVGGGTWTCTAAT	S20
S21	CGCGGTTACTAATGTTGCGTTTCT	GGACTACHVGGGTWTCTAAT	S21
S22	TACCGCCTCGGATTAACTGGAAGC	GGACTACHVGGGTWTCTAAT	S22
S23	CCTAAACTACGGATGTCCGACCAA	GGACTACHVGGGTWTCTAAT	S23
S24	GTGGTATGGGAGGAGGAGTAAAGC	GGACTACHVGGGTWTCTAAT	S24
S25	TGCAGATCCAACACAGCCACCCAT	GGACTACHVGGGTWTCTAAT	S25
S26	GTTACGTGGTTGGCACTTCATTTC	GGACTACHVGGGTWTCTAAT	S26
S27	TGTCTCGCAAGCCCAGGGACTTCT	GGACTACHVGGGTWTCTAAT	S27
S28	CGTAAGATGCCTTTAACTGGAAGC	GGACTACHVGGGTWTCTAAT	S28
S29	TACCGGCTTGCACGCGGTTACTAA	GGACTACHVGGGTWTCTAAT	S29
S30	ATCTAGTGGCAAGAGACTATATGC	GGACTACHVGGGTWTCTAAT	S30
S31	ATAGTTAGGGCTTGCAGATCCAAC	GGACTACHVGGGTWTCTAAT	S31
S32	GCACTTCATTTCCCATCACATAGG	GGACTACHVGGGTWTCTAAT	S32
S33	TTAACTGGAAGCGTGGTATGGGAG	GGACTACHVGGGTWTCTAAT	S33
S34	TGCAGATCCAACATGTCCGACCAA	GGACTACHVGGGTWTCTAAT	S34
S35	CGCGGTTACTAAACTTTAAGGGTG	GGACTACHVGGGTWTCTAAT	S35
S36	CCTAAACTACGGTGTTGCGTTTCT	GGACTACHVGGGTWTCTAAT	S36
S37	CCATCACATAGGAGGTACGCAATT	GGACTACHVGGGTWTCTAAT	S37
S38	ACTTTAAGGGTGTGTCTCGCAAGC	GGACTACHVGGGTWTCTAAT	S38
S39	GAGCAACATCCTGAGGAGTAAAGC	GGACTACHVGGGTWTCTAAT	S39
S40	TGTTGCGTTTCTGTTACGTGGTTG	GGACTACHVGGGTWTCTAAT	S40
S41	ATCTAGTGGCAACGCGGTTACTAA	GGACTACHVGGGTWTCTAAT	S41
S42	ATAGTTAGGGCTCCTAAACTACGG	GGACTACHVGGGTWTCTAAT	S42
S43	TACCGCCTCGGAATAGTTAGGGCT	GGACTACHVGGGTWTCTAAT	S43
S44	GCACTTCATTTCTGCAGATCCAAC	GGACTACHVGGGTWTCTAAT	S44
S45	TTAACTGGAAGCCCATCACATAGG	GGACTACHVGGGTWTCTAAT	S45
S46	CGCGGTTACTAAGTGGTATGGGAG	GGACTACHVGGGTWTCTAAT	S46
S47	CCTAAACTACGGGAGCAACATCCT	GGACTACHVGGGTWTCTAAT	S47
S48	CCATCACATAGGATGTCCGACCAA	GGACTACHVGGGTWTCTAAT	S48
S49	GTGGTATGGGAGAGGTACGCAATT	GGACTACHVGGGTWTCTAAT	S49
S50	ACTTTAAGGGTGACAGCCACCCAT	GGACTACHVGGGTWTCTAAT	S50
S51	GAGCAACATCCTTGTCTCGCAAGC	GGACTACHVGGGTWTCTAAT	S51
S52	TGTTGCGTTTCTGAGGAGTAAAGC	GGACTACHVGGGTWTCTAAT	S52
S53	ATGTCCGACCAAGTTACGTGGTTG	GGACTACHVGGGTWTCTAAT	S53
S54	AGGTACGCAATTTACCGCCTCGGA	GGACTACHVGGGTWTCTAAT	S54
S55	GTTACGTGGTTGACTTTAAGGGTG	GGACTACHVGGGTWTCTAAT	S55
S56	GTTACGTGGTTGCCAGGGACTTCT	GGACTACHVGGGTWTCTAAT	S56
S57	AGGTACGCAATTCCTAAACTACGG	GGACTACHVGGGTWTCTAAT	S57
S58	ACAGCCACCCATTGCAGATCCAAC	GGACTACHVGGGTWTCTAAT	S58
S59	TGTCTCGCAAGCCCATCACATAGG	GGACTACHVGGGTWTCTAAT	S59
S60	GAGGAGTAAAGCGTGGTATGGGAG	GGACTACHVGGGTWTCTAAT	S60
S61	ATCTAGTGGCAATTAACTGGAAGC	GGACTACHVGGGTWTCTAAT	S61
S62	TACCGCCTCGGACACCTTACCTTA	GGACTACHVGGGTWTCTAAT	S62
S63	CGTAAGATGCCTATAGTTAGGGCT	GGACTACHVGGGTWTCTAAT	S63
S64	GCACTTCATTTCGTTACGTGGTTG	GGACTACHVGGGTWTCTAAT	S64
S65	TACCGCCTCGGAGAGCAACATCCT	GGACTACHVGGGTWTCTAAT	S65
S66	CGTAAGATGCCTTGTTGCGTTTCT	GGACTACHVGGGTWTCTAAT	S66
S67	TACCGGCTTGCAATGTCCGACCAA	GGACTACHVGGGTWTCTAAT	S67
S68	ATCTAGTGGCAAAGGTACGCAATT	GGACTACHVGGGTWTCTAAT	S68
S69	CCAGGGACTTCTACAGCCACCCAT	GGACTACHVGGGTWTCTAAT	S69
S70	CACCTTACCTTATGTCTCGCAAGC	GGACTACHVGGGTWTCTAAT	S70
S71	ATAGTTAGGGCTGAGGAGTAAAGC	GGACTACHVGGGTWTCTAAT	S71
S72	GAGGAGTAAAGCGAGGAGTAAAGC	GGACTACHVGGGTWTCTAAT	S72
S73	CACCTTACCTTACACCTTACCTTA	GGACTACHVGGGTWTCTAAT	S73
S74	CCTAAACTACGGCCTAAACTACGG	GGACTACHVGGGTWTCTAAT	S74
S75	TGCAGATCCAACTGCAGATCCAAC	GGACTACHVGGGTWTCTAAT	S75
S76	CCATCACATAGGCCATCACATAGG	GGACTACHVGGGTWTCTAAT	S76
S77	GTGGTATGGGAGGTGGTATGGGAG	GGACTACHVGGGTWTCTAAT	S77
S78	ACTTTAAGGGTGACTTTAAGGGTG	GGACTACHVGGGTWTCTAAT	S78
S79	GAGCAACATCCTGAGCAACATCCT	GGACTACHVGGGTWTCTAAT	S79
S80	ATGTCCGACCAAATGTCCGACCAA	GGACTACHVGGGTWTCTAAT	S80
S81	AGGTACGCAATTAGGTACGCAATT	GGACTACHVGGGTWTCTAAT	S81
S82	TGTCTCGCAAGCTGTCTCGCAAGC	GGACTACHVGGGTWTCTAAT	S82
S83	GTTACGTGGTTGGTTACGTGGTTG	GGACTACHVGGGTWTCTAAT	S83
S84	TACCGCCTCGGATACCGCCTCGGA	GGACTACHVGGGTWTCTAAT	S84
S85	CGTAAGATGCCTCGTAAGATGCCT	GGACTACHVGGGTWTCTAAT	S85
S86	CCAGGGACTTCTCCAGGGACTTCT	GGACTACHVGGGTWTCTAAT	S86
S87	TACCGGCTTGCACGTAAGATGCCT	GGACTACHVGGGTWTCTAAT	S87
S88	ACTTTAAGGGTGGTGGTATGGGAG	GGACTACHVGGGTWTCTAAT	S88
S89	GCACTTCATTTCGCACTTCATTTC	GGACTACHVGGGTWTCTAAT	S89
S90	TTAACTGGAAGCTTAACTGGAAGC	GGACTACHVGGGTWTCTAAT	S90
S91	CGCGGTTACTAACGCGGTTACTAA	GGACTACHVGGGTWTCTAAT	S91
S92	TGCAGATCCAACCCTAAACTACGG	GGACTACHVGGGTWTCTAAT	S92
S93	CCATCACATAGGTGCAGATCCAAC	GGACTACHVGGGTWTCTAAT	S93
S94	GTGGTATGGGAGCCATCACATAGG	GGACTACHVGGGTWTCTAAT	S94
S95	GAGGAGTAAAGCTGTCTCGCAAGC	GGACTACHVGGGTWTCTAAT	S95
S96	GTTACGTGGTTGGAGGAGTAAAGC	GGACTACHVGGGTWTCTAAT	S96
S97	TACCGCCTCGGAGTTACGTGGTTG	GGACTACHVGGGTWTCTAAT	S97
S98	CGTAAGATGCCTTACCGCCTCGGA	GGACTACHVGGGTWTCTAAT	S98
S99	GAGCAACATCCTACTTTAAGGGTG	GGACTACHVGGGTWTCTAAT	S99
S100	TGTTGCGTTTCTGAGCAACATCCT	GGACTACHVGGGTWTCTAAT	S100
S101	ATGTCCGACCAATGTTGCGTTTCT	GGACTACHVGGGTWTCTAAT	S101
S102	AGGTACGCAATTATGTCCGACCAA	GGACTACHVGGGTWTCTAAT	S102
S103	ACAGCCACCCATAGGTACGCAATT	GGACTACHVGGGTWTCTAAT	S103
S104	TGTCTCGCAAGCACAGCCACCCAT	GGACTACHVGGGTWTCTAAT	S104
S105	TACCGGCTTGCATACCGCCTCGGA	GGACTACHVGGGTWTCTAAT	S105
S106	GAGACTATATGCCGCGGTTACTAA	GGACTACHVGGGTWTCTAAT	S106
S107	CGTAAGATGCCTGTTACGTGGTTG	GGACTACHVGGGTWTCTAAT	S107
S108	CCATCACATAGGCCTAAACTACGG	GGACTACHVGGGTWTCTAAT	S108
S109	GTGGTATGGGAGTGCAGATCCAAC	GGACTACHVGGGTWTCTAAT	S109
S110	GAGCAACATCCTGTGGTATGGGAG	GGACTACHVGGGTWTCTAAT	S110
S111	TGTTGCGTTTCTACTTTAAGGGTG	GGACTACHVGGGTWTCTAAT	S111
S112	CACCTTACCTTACCAGGGACTTCT	GGACTACHVGGGTWTCTAAT	S112
S113	ATAGTTAGGGCTCACCTTACCTTA	GGACTACHVGGGTWTCTAAT	S113
S114	GCACTTCATTTCATAGTTAGGGCT	GGACTACHVGGGTWTCTAAT	S114
S115	AGGTACGCAATTTGTTGCGTTTCT	GGACTACHVGGGTWTCTAAT	S115
S116	TGTCTCGCAAGCAGGTACGCAATT	GGACTACHVGGGTWTCTAAT	S116
S117	GAGCAACATCCTCCATCACATAGG	GGACTACHVGGGTWTCTAAT	S117
S118	ATAGTTAGGGCTCCAGGGACTTCT	GGACTACHVGGGTWTCTAAT	S118
S119	ACTTTAAGGGTGTGCAGATCCAAC	GGACTACHVGGGTWTCTAAT	S119
S120	ATCTAGTGGCAACGTAAGATGCCT	GGACTACHVGGGTWTCTAAT	S120
S121	GCACTTCATTTCCACCTTACCTTA	GGACTACHVGGGTWTCTAAT	S121
S122	TTAACTGGAAGCATAGTTAGGGCT	GGACTACHVGGGTWTCTAAT	S122
S123	CGCGGTTACTAAGCACTTCATTTC	GGACTACHVGGGTWTCTAAT	S123
S124	TGCAGATCCAACGAGACTATATGC	GGACTACHVGGGTWTCTAAT	S124
S125	GTGGTATGGGAGCCTAAACTACGG	GGACTACHVGGGTWTCTAAT	S125
S126	GCACTTCATTTCCCAGGGACTTCT	GGACTACHVGGGTWTCTAAT	S126
S127	GTTACGTGGTTGACAGCCACCCAT	GGACTACHVGGGTWTCTAAT	S127
S128	ATCTAGTGGCAATACCGCCTCGGA	GGACTACHVGGGTWTCTAAT	S128
S129	TGTTGCGTTTCTGTGGTATGGGAG	GGACTACHVGGGTWTCTAAT	S129
S130	ATGTCCGACCAAACTTTAAGGGTG	GGACTACHVGGGTWTCTAAT	S130
S131	AGGTACGCAATTGAGCAACATCCT	GGACTACHVGGGTWTCTAAT	S131
S132	ACAGCCACCCATTGTTGCGTTTCT	GGACTACHVGGGTWTCTAAT	S132
S133	TGTCTCGCAAGCATGTCCGACCAA	GGACTACHVGGGTWTCTAAT	S133
S134	GAGGAGTAAAGCAGGTACGCAATT	GGACTACHVGGGTWTCTAAT	S134
S135	TACCGCCTCGGATGTCTCGCAAGC	GGACTACHVGGGTWTCTAAT	S135
S136	CGTAAGATGCCTGAGGAGTAAAGC	GGACTACHVGGGTWTCTAAT	S136
S137	CCAGGGACTTCTCGTAAGATGCCT	GGACTACHVGGGTWTCTAAT	S137
S138	TGTTGCGTTTCTCCATCACATAGG	GGACTACHVGGGTWTCTAAT	S138
S139	TACCGCCTCGGAACAGCCACCCAT	GGACTACHVGGGTWTCTAAT	S139
S140	CGTAAGATGCCTCCATCACATAGG	GGACTACHVGGGTWTCTAAT	S140
S141	GTGGTATGGGAGATAGTTAGGGCT	GGACTACHVGGGTWTCTAAT	S141
S142	TTAACTGGAAGCCACCTTACCTTA	GGACTACHVGGGTWTCTAAT	S142
S143	CGCGGTTACTAAATAGTTAGGGCT	GGACTACHVGGGTWTCTAAT	S143
S144	GAGACTATATGCGCACTTCATTTC	GGACTACHVGGGTWTCTAAT	S144
S145	CCTAAACTACGGTTAACTGGAAGC	GGACTACHVGGGTWTCTAAT	S145
S146	ACTTTAAGGGTGCCTAAACTACGG	GGACTACHVGGGTWTCTAAT	S146
S147	GAGCAACATCCTTGCAGATCCAAC	GGACTACHVGGGTWTCTAAT	S147
S148	ATGTCCGACCAAGTGGTATGGGAG	GGACTACHVGGGTWTCTAAT	S148
S149	AGGTACGCAATTACTTTAAGGGTG	GGACTACHVGGGTWTCTAAT	S149
S150	ACAGCCACCCATGAGCAACATCCT	GGACTACHVGGGTWTCTAAT	S150
S151	TGTCTCGCAAGCTGTTGCGTTTCT	GGACTACHVGGGTWTCTAAT	S151
S152	GAGGAGTAAAGCATGTCCGACCAA	GGACTACHVGGGTWTCTAAT	S152
S153	GTTACGTGGTTGAGGTACGCAATT	GGACTACHVGGGTWTCTAAT	S153
S154	GTTACGTGGTTGCCTAAACTACGG	GGACTACHVGGGTWTCTAAT	S154
S155	TACCGCCTCGGATGCAGATCCAAC	GGACTACHVGGGTWTCTAAT	S155
S156	TTAACTGGAAGCTACCGCCTCGGA	GGACTACHVGGGTWTCTAAT	S156
S157	CGCGGTTACTAACGTAAGATGCCT	GGACTACHVGGGTWTCTAAT	S157
S158	TGCAGATCCAACCCAGGGACTTCT	GGACTACHVGGGTWTCTAAT	S158
S159	CCATCACATAGGCACCTTACCTTA	GGACTACHVGGGTWTCTAAT	S159
S160	CGCGGTTACTAACACCTTACCTTA	GGACTACHVGGGTWTCTAAT	S160
S161	TTAACTGGAAGCCCAGGGACTTCT	GGACTACHVGGGTWTCTAAT	S161
S162	TACCGGCTTGCAGAGGAGTAAAGC	GGACTACHVGGGTWTCTAAT	S162
S163	ATCTAGTGGCAAGTTACGTGGTTG	GGACTACHVGGGTWTCTAAT	S163
S164	CCAGGGACTTCTTACCGCCTCGGA	GGACTACHVGGGTWTCTAAT	S164
S165	CACCTTACCTTACGTAAGATGCCT	GGACTACHVGGGTWTCTAAT	S165
S166	TACCGGCTTGCATGTCTCGCAAGC	GGACTACHVGGGTWTCTAAT	S166
S167	TACCGCCTCGGAAGGTACGCAATT	GGACTACHVGGGTWTCTAAT	S167
S168	TGTTGCGTTTCTTGCAGATCCAAC	GGACTACHVGGGTWTCTAAT	S168
S169	TTAACTGGAAGCACAGCCACCCAT	GGACTACHVGGGTWTCTAAT	S169
S170	GAGGAGTAAAGCCCATCACATAGG	GGACTACHVGGGTWTCTAAT	S170
S171	ATGTCCGACCAACCATCACATAGG	GGACTACHVGGGTWTCTAAT	S171
S172	AGGTACGCAATTGTGGTATGGGAG	GGACTACHVGGGTWTCTAAT	S172
S173	ACAGCCACCCATACTTTAAGGGTG	GGACTACHVGGGTWTCTAAT	S173
S174	TGTCTCGCAAGCGAGCAACATCCT	GGACTACHVGGGTWTCTAAT	S174
S175	GAGGAGTAAAGCTGTTGCGTTTCT	GGACTACHVGGGTWTCTAAT	S175
S176	GTTACGTGGTTGATGTCCGACCAA	GGACTACHVGGGTWTCTAAT	S176
S177	GAGACTATATGCATAGTTAGGGCT	GGACTACHVGGGTWTCTAAT	S177
S178	CCTAAACTACGGGCACTTCATTTC	GGACTACHVGGGTWTCTAAT	S178
S179	TGCAGATCCAACTTAACTGGAAGC	GGACTACHVGGGTWTCTAAT	S179
S180	CCATCACATAGGCGCGGTTACTAA	GGACTACHVGGGTWTCTAAT	S180
S181	GAGCAACATCCTCCTAAACTACGG	GGACTACHVGGGTWTCTAAT	S181
S182	CGTAAGATGCCTACAGCCACCCAT	GGACTACHVGGGTWTCTAAT	S182
S183	TACCGGCTTGCAGTGGTATGGGAG	GGACTACHVGGGTWTCTAAT	S183
S184	ATCTAGTGGCAAACTTTAAGGGTG	GGACTACHVGGGTWTCTAAT	S184
S185	CCAGGGACTTCTGAGCAACATCCT	GGACTACHVGGGTWTCTAAT	S185
S186	CACCTTACCTTATGTTGCGTTTCT	GGACTACHVGGGTWTCTAAT	S186
S187	ATAGTTAGGGCTATGTCCGACCAA	GGACTACHVGGGTWTCTAAT	S187
S188	GCACTTCATTTCAGGTACGCAATT	GGACTACHVGGGTWTCTAAT	S188
S189	ACTTTAAGGGTGGCACTTCATTTC	GGACTACHVGGGTWTCTAAT	S189
S190	GAGCAACATCCTTTAACTGGAAGC	GGACTACHVGGGTWTCTAAT	S190
S191	ATGTCCGACCAAGAGACTATATGC	GGACTACHVGGGTWTCTAAT	S191
S192	ACAGCCACCCATCCTAAACTACGG	GGACTACHVGGGTWTCTAAT	S192
S193	TGTCTCGCAAGCTGCAGATCCAAC	GGACTACHVGGGTWTCTAAT	S193
S194	AGGTACGCAATTCCATCACATAGG	GGACTACHVGGGTWTCTAAT	S194
S195	GTGGTATGGGAGCGCGGTTACTAA	GGACTACHVGGGTWTCTAAT	S195
S196	ATCTAGTGGCAAGAGGAGTAAAGC	GGACTACHVGGGTWTCTAAT	S196
S197	CCAGGGACTTCTGTTACGTGGTTG	GGACTACHVGGGTWTCTAAT	S197
S198	CACCTTACCTTATACCGCCTCGGA	GGACTACHVGGGTWTCTAAT	S198
S199	ATAGTTAGGGCTCGTAAGATGCCT	GGACTACHVGGGTWTCTAAT	S199
S200	CGCGGTTACTAACCAGGGACTTCT	GGACTACHVGGGTWTCTAAT	S200
S201	GAGACTATATGCCACCTTACCTTA	GGACTACHVGGGTWTCTAAT	S201
S202	CCTAAACTACGGATAGTTAGGGCT	GGACTACHVGGGTWTCTAAT	S202
S203	TGCAGATCCAACGCACTTCATTTC	GGACTACHVGGGTWTCTAAT	S203
S204	CCATCACATAGGTTAACTGGAAGC	GGACTACHVGGGTWTCTAAT	S204
S205	TGTTGCGTTTCTCCTAAACTACGG	GGACTACHVGGGTWTCTAAT	S205
S206	ATGTCCGACCAATGCAGATCCAAC	GGACTACHVGGGTWTCTAAT	S206
S207	GAGACTATATGCCCAGGGACTTCT	GGACTACHVGGGTWTCTAAT	S207
S208	TACCGGCTTGCAACAGCCACCCAT	GGACTACHVGGGTWTCTAAT	S208
S209	ATAGTTAGGGCTTACCGCCTCGGA	GGACTACHVGGGTWTCTAAT	S209
S210	CACCTTACCTTAACAGCCACCCAT	GGACTACHVGGGTWTCTAAT	S210
S211	ACAGCCACCCATGTGGTATGGGAG	GGACTACHVGGGTWTCTAAT	S211
S212	TGTCTCGCAAGCACTTTAAGGGTG	GGACTACHVGGGTWTCTAAT	S212
S213	GAGGAGTAAAGCGAGCAACATCCT	GGACTACHVGGGTWTCTAAT	S213
S214	GTTACGTGGTTGTGTTGCGTTTCT	GGACTACHVGGGTWTCTAAT	S214
S215	TACCGCCTCGGAATGTCCGACCAA	GGACTACHVGGGTWTCTAAT	S215
S216	CGTAAGATGCCTAGGTACGCAATT	GGACTACHVGGGTWTCTAAT	S216
S217	ATCTAGTGGCAATGTCTCGCAAGC	GGACTACHVGGGTWTCTAAT	S217
S218	CCAGGGACTTCTGAGGAGTAAAGC	GGACTACHVGGGTWTCTAAT	S218
S219	CACCTTACCTTAGTTACGTGGTTG	GGACTACHVGGGTWTCTAAT	S219
S220	GCACTTCATTTCCGTAAGATGCCT	GGACTACHVGGGTWTCTAAT	S220
S221	CGCGGTTACTAATGTCTCGCAAGC	GGACTACHVGGGTWTCTAAT	S221
S222	GAGACTATATGCGAGGAGTAAAGC	GGACTACHVGGGTWTCTAAT	S222
S223	CCTAAACTACGGGTTACGTGGTTG	GGACTACHVGGGTWTCTAAT	S223
S224	TGCAGATCCAACTACCGCCTCGGA	GGACTACHVGGGTWTCTAAT	S224
S225	CCATCACATAGGCGTAAGATGCCT	GGACTACHVGGGTWTCTAAT	S225
S226	GTTACGTGGTTGGTGGTATGGGAG	GGACTACHVGGGTWTCTAAT	S226
S227	CGTAAGATGCCTGAGCAACATCCT	GGACTACHVGGGTWTCTAAT	S227
S228	TACCGCCTCGGAACTTTAAGGGTG	GGACTACHVGGGTWTCTAAT	S228
S229	TACCGGCTTGCATGTTGCGTTTCT	GGACTACHVGGGTWTCTAAT	S229
S230	ATCTAGTGGCAAATGTCCGACCAA	GGACTACHVGGGTWTCTAAT	S230
S231	CCAGGGACTTCTAGGTACGCAATT	GGACTACHVGGGTWTCTAAT	S231
S232	CCATCACATAGGTGTTGCGTTTCT	GGACTACHVGGGTWTCTAAT	S232
S233	AGGTACGCAATTTGCAGATCCAAC	GGACTACHVGGGTWTCTAAT	S233
S234	CCTAAACTACGGCACCTTACCTTA	GGACTACHVGGGTWTCTAAT	S234
S235	TGCAGATCCAACATAGTTAGGGCT	GGACTACHVGGGTWTCTAAT	S235
S236	GTGGTATGGGAGTTAACTGGAAGC	GGACTACHVGGGTWTCTAAT	S236
S237	ATGTCCGACCAACCTAAACTACGG	GGACTACHVGGGTWTCTAAT	S237
S238	TTAACTGGAAGCTGCAGATCCAAC	GGACTACHVGGGTWTCTAAT	S238
S239	CCTAAACTACGGACTTTAAGGGTG	GGACTACHVGGGTWTCTAAT	S239
S240	GAGGAGTAAAGCACTTTAAGGGTG	GGACTACHVGGGTWTCTAAT	S240
S241	GTTACGTGGTTGGAGCAACATCCT	GGACTACHVGGGTWTCTAAT	S241
S242	GAGCAACATCCTCCAGGGACTTCT	GGACTACHVGGGTWTCTAAT	S242
S243	TGTTGCGTTTCTCACCTTACCTTA	GGACTACHVGGGTWTCTAAT	S243
S244	TGTCTCGCAAGCCGCGGTTACTAA	GGACTACHVGGGTWTCTAAT	S244
S245	ATAGTTAGGGCTTGTCTCGCAAGC	GGACTACHVGGGTWTCTAAT	S245
S246	GCACTTCATTTCGAGGAGTAAAGC	GGACTACHVGGGTWTCTAAT	S246
S247	TTAACTGGAAGCGTTACGTGGTTG	GGACTACHVGGGTWTCTAAT	S247
S248	CGCGGTTACTAATACCGCCTCGGA	GGACTACHVGGGTWTCTAAT	S248
S249	GTGGTATGGGAGGCACTTCATTTC	GGACTACHVGGGTWTCTAAT	S249
S250	ATAGTTAGGGCTGTTACGTGGTTG	GGACTACHVGGGTWTCTAAT	S250
S251	CCATCACATAGGATAGTTAGGGCT	GGACTACHVGGGTWTCTAAT	S251
S252	CACCTTACCTTAGAGCAACATCCT	GGACTACHVGGGTWTCTAAT	S252
S253	CCAGGGACTTCTTGTCTCGCAAGC	GGACTACHVGGGTWTCTAAT	S253
S254	CACCTTACCTTAGAGGAGTAAAGC	GGACTACHVGGGTWTCTAAT	S254
S255	GCACTTCATTTCTACCGCCTCGGA	GGACTACHVGGGTWTCTAAT	S255
S256	TTAACTGGAAGCCGTAAGATGCCT	GGACTACHVGGGTWTCTAAT	S256
S257	ACTTTAAGGGTGAGGTACGCAATT	GGACTACHVGGGTWTCTAAT	S257
S258	GTGGTATGGGAGATGTCCGACCAA	GGACTACHVGGGTWTCTAAT	S258
S259	CCTAAACTACGGCCAGGGACTTCT	GGACTACHVGGGTWTCTAAT	S259
S260	TGCAGATCCAACCACCTTACCTTA	GGACTACHVGGGTWTCTAAT	S260
S261	ACTTTAAGGGTGTTAACTGGAAGC	GGACTACHVGGGTWTCTAAT	S261
S262	TACCGCCTCGGACCTAAACTACGG	GGACTACHVGGGTWTCTAAT	S262
S263	CGTAAGATGCCTTGCAGATCCAAC	GGACTACHVGGGTWTCTAAT	S263
S264	TACCGGCTTGCACCATCACATAGG	GGACTACHVGGGTWTCTAAT	S264
S265	ATCTAGTGGCAAGTGGTATGGGAG	GGACTACHVGGGTWTCTAAT	S265
S266	CCAGGGACTTCTACTTTAAGGGTG	GGACTACHVGGGTWTCTAAT	S266
S267	CCATCACATAGGCCAGGGACTTCT	GGACTACHVGGGTWTCTAAT	S267
S268	GTGGTATGGGAGCACCTTACCTTA	GGACTACHVGGGTWTCTAAT	S268
S269	ACTTTAAGGGTGATAGTTAGGGCT	GGACTACHVGGGTWTCTAAT	S269
S270	GAGCAACATCCTGCACTTCATTTC	GGACTACHVGGGTWTCTAAT	S270
S271	TGTTGCGTTTCTTTAACTGGAAGC	GGACTACHVGGGTWTCTAAT	S271
S272	ATGTCCGACCAACGCGGTTACTAA	GGACTACHVGGGTWTCTAAT	S272
S273	TGCAGATCCAACGTTACGTGGTTG	GGACTACHVGGGTWTCTAAT	S273
S274	ATAGTTAGGGCTTGTTGCGTTTCT	GGACTACHVGGGTWTCTAAT	S274
S275	GCACTTCATTTCATGTCCGACCAA	GGACTACHVGGGTWTCTAAT	S275
S276	TTAACTGGAAGCAGGTACGCAATT	GGACTACHVGGGTWTCTAAT	S276
S277	CGCGGTTACTAAACAGCCACCCAT	GGACTACHVGGGTWTCTAAT	S277
S278	GAGACTATATGCTGTCTCGCAAGC	GGACTACHVGGGTWTCTAAT	S278
S279	CCTAAACTACGGGAGGAGTAAAGC	GGACTACHVGGGTWTCTAAT	S279
S280	AGGTACGCAATTATAGTTAGGGCT	GGACTACHVGGGTWTCTAAT	S280
S281	ACAGCCACCCATGAGACTATATGC	GGACTACHVGGGTWTCTAAT	S281
S282	CCATCACATAGGTACCGCCTCGGA	GGACTACHVGGGTWTCTAAT	S282
S283	GTGGTATGGGAGCGTAAGATGCCT	GGACTACHVGGGTWTCTAAT	S283
S284	TGTTGCGTTTCTCCAGGGACTTCT	GGACTACHVGGGTWTCTAAT	S284
S285	ATGTCCGACCAACACCTTACCTTA	GGACTACHVGGGTWTCTAAT	S285
S286	GTGGTATGGGAGCCAGGGACTTCT	GGACTACHVGGGTWTCTAAT	S286
S287	ACTTTAAGGGTGCACCTTACCTTA	GGACTACHVGGGTWTCTAAT	S287
S288	GAGCAACATCCTATAGTTAGGGCT	GGACTACHVGGGTWTCTAAT	S288
S289	TGTTGCGTTTCTGCACTTCATTTC	GGACTACHVGGGTWTCTAAT	S289
S290	ATGTCCGACCAATTAACTGGAAGC	GGACTACHVGGGTWTCTAAT	S290
S291	AGGTACGCAATTCGCGGTTACTAA	GGACTACHVGGGTWTCTAAT	S291
S292	CCAGGGACTTCTGTGGTATGGGAG	GGACTACHVGGGTWTCTAAT	S292
S293	ACAGCCACCCATGCACTTCATTTC	GGACTACHVGGGTWTCTAAT	S293
S294	TGTCTCGCAAGCTTAACTGGAAGC	GGACTACHVGGGTWTCTAAT	S294
S295	GAGGAGTAAAGCCGCGGTTACTAA	GGACTACHVGGGTWTCTAAT	S295
S296	CGTAAGATGCCTCCTAAACTACGG	GGACTACHVGGGTWTCTAAT	S296
S297	ATCTAGTGGCAACCATCACATAGG	GGACTACHVGGGTWTCTAAT	S297
S298	GTTACGTGGTTGCCATCACATAGG	GGACTACHVGGGTWTCTAAT	S298
S299	GAGGAGTAAAGCTGCAGATCCAAC	GGACTACHVGGGTWTCTAAT	S299
S300	CGTAAGATGCCTACTTTAAGGGTG	GGACTACHVGGGTWTCTAAT	S300
S301	TACCGCCTCGGAGTGGTATGGGAG	GGACTACHVGGGTWTCTAAT	S301
S302	TACCGGCTTGCAGAGCAACATCCT	GGACTACHVGGGTWTCTAAT	S302
S303	TGTCTCGCAAGCCCTAAACTACGG	GGACTACHVGGGTWTCTAAT	S303
S304	ATAGTTAGGGCTACAGCCACCCAT	GGACTACHVGGGTWTCTAAT	S304
S305	GAGACTATATGCTACCGCCTCGGA	GGACTACHVGGGTWTCTAAT	S305
S306	GCACTTCATTTCTGTCTCGCAAGC	GGACTACHVGGGTWTCTAAT	S306
S307	CGCGGTTACTAAGTTACGTGGTTG	GGACTACHVGGGTWTCTAAT	S307
S308	CACCTTACCTTAAGGTACGCAATT	GGACTACHVGGGTWTCTAAT	S308
S309	TTAACTGGAAGCGAGGAGTAAAGC	GGACTACHVGGGTWTCTAAT	S309
S310	CCAGGGACTTCTATGTCCGACCAA	GGACTACHVGGGTWTCTAAT	S310
S311	GAGGAGTAAAGCCCTAAACTACGG	GGACTACHVGGGTWTCTAAT	S311
S312	GTTACGTGGTTGTGCAGATCCAAC	GGACTACHVGGGTWTCTAAT	S312
S313	TACCGCCTCGGACCATCACATAGG	GGACTACHVGGGTWTCTAAT	S313
S314	CGTAAGATGCCTGTGGTATGGGAG	GGACTACHVGGGTWTCTAAT	S314
S315	TACCGGCTTGCAACTTTAAGGGTG	GGACTACHVGGGTWTCTAAT	S315
S316	CCTAAACTACGGCGTAAGATGCCT	GGACTACHVGGGTWTCTAAT	S316
S317	ATCTAGTGGCAATGTTGCGTTTCT	GGACTACHVGGGTWTCTAAT	S317
S318	CCTAAACTACGGTGTCTCGCAAGC	GGACTACHVGGGTWTCTAAT	S318
S319	CACCTTACCTTAACTTTAAGGGTG	GGACTACHVGGGTWTCTAAT	S319
S320	ATAGTTAGGGCTGAGCAACATCCT	GGACTACHVGGGTWTCTAAT	S320
S321	GCACTTCATTTCTGTTGCGTTTCT	GGACTACHVGGGTWTCTAAT	S321
S322	CGCGGTTACTAAAGGTACGCAATT	GGACTACHVGGGTWTCTAAT	S322
S323	GAGACTATATGCACAGCCACCCAT	GGACTACHVGGGTWTCTAAT	S323
S324	ATGTCCGACCAACCAGGGACTTCT	GGACTACHVGGGTWTCTAAT	S324
S325	TGCAGATCCAACGAGGAGTAAAGC	GGACTACHVGGGTWTCTAAT	S325
S326	CCATCACATAGGGTTACGTGGTTG	GGACTACHVGGGTWTCTAAT	S326
S327	GTGGTATGGGAGTACCGCCTCGGA	GGACTACHVGGGTWTCTAAT	S327
S328	ACTTTAAGGGTGCGTAAGATGCCT	GGACTACHVGGGTWTCTAAT	S328
S329	TACCGGCTTGCACCTAAACTACGG	GGACTACHVGGGTWTCTAAT	S329
S330	CGCGGTTACTAAATGTCCGACCAA	GGACTACHVGGGTWTCTAAT	S330
S331	CGCGGTTACTAAGAGGAGTAAAGC	GGACTACHVGGGTWTCTAAT	S331
S332	AGGTACGCAATTCACCTTACCTTA	GGACTACHVGGGTWTCTAAT	S332
S333	ACAGCCACCCATATAGTTAGGGCT	GGACTACHVGGGTWTCTAAT	S333
S334	GTTACGTGGTTGCGCGGTTACTAA	GGACTACHVGGGTWTCTAAT	S334
S335	ATCTAGTGGCAATGCAGATCCAAC	GGACTACHVGGGTWTCTAAT	S335
S336	CACCTTACCTTAGTGGTATGGGAG	GGACTACHVGGGTWTCTAAT	S336
S337	ATAGTTAGGGCTACTTTAAGGGTG	GGACTACHVGGGTWTCTAAT	S337
S338	GCACTTCATTTCGAGCAACATCCT	GGACTACHVGGGTWTCTAAT	S338
S339	TTAACTGGAAGCTGTTGCGTTTCT	GGACTACHVGGGTWTCTAAT	S339
S340	ATCTAGTGGCAAGAGCAACATCCT	GGACTACHVGGGTWTCTAAT	S340
S341	CCAGGGACTTCTTGTTGCGTTTCT	GGACTACHVGGGTWTCTAAT	S341
S342	CACCTTACCTTAATGTCCGACCAA	GGACTACHVGGGTWTCTAAT	S342
S343	ATAGTTAGGGCTAGGTACGCAATT	GGACTACHVGGGTWTCTAAT	S343
S344	GCACTTCATTTCACAGCCACCCAT	GGACTACHVGGGTWTCTAAT	S344
S345	TTAACTGGAAGCTGTCTCGCAAGC	GGACTACHVGGGTWTCTAAT	S345
S346	GTGGTATGGGAGGTTACGTGGTTG	GGACTACHVGGGTWTCTAAT	S346
S347	GAGACTATATGCAGGTACGCAATT	GGACTACHVGGGTWTCTAAT	S347
S348	CCTAAACTACGGACAGCCACCCAT	GGACTACHVGGGTWTCTAAT	S348
S349	TGCAGATCCAACTGTCTCGCAAGC	GGACTACHVGGGTWTCTAAT	S349
S350	CCATCACATAGGGAGGAGTAAAGC	GGACTACHVGGGTWTCTAAT	S350
S351	ACTTTAAGGGTGTACCGCCTCGGA	GGACTACHVGGGTWTCTAAT	S351
S352	GAGCAACATCCTCGTAAGATGCCT	GGACTACHVGGGTWTCTAAT	S352
S353	AGGTACGCAATTCCAGGGACTTCT	GGACTACHVGGGTWTCTAAT	S353
S354	ACAGCCACCCATCACCTTACCTTA	GGACTACHVGGGTWTCTAAT	S354
S355	TGTCTCGCAAGCATAGTTAGGGCT	GGACTACHVGGGTWTCTAAT	S355
S356	GAGGAGTAAAGCGCACTTCATTTC	GGACTACHVGGGTWTCTAAT	S356
S357	CCTAAACTACGGTACCGCCTCGGA	GGACTACHVGGGTWTCTAAT	S357
S358	ACTTTAAGGGTGCCAGGGACTTCT	GGACTACHVGGGTWTCTAAT	S358
S359	GAGCAACATCCTCACCTTACCTTA	GGACTACHVGGGTWTCTAAT	S359
S360	GAGACTATATGCGTTACGTGGTTG	GGACTACHVGGGTWTCTAAT	S360
S361	ATGTCCGACCAAGCACTTCATTTC	GGACTACHVGGGTWTCTAAT	S361
S362	AGGTACGCAATTTTAACTGGAAGC	GGACTACHVGGGTWTCTAAT	S362
S363	ACAGCCACCCATCGCGGTTACTAA	GGACTACHVGGGTWTCTAAT	S363
S364	TGTTGCGTTTCTATAGTTAGGGCT	GGACTACHVGGGTWTCTAAT	S364
S365	GTTACGTGGTTGTTAACTGGAAGC	GGACTACHVGGGTWTCTAAT	S365
S366	TACCGCCTCGGACGCGGTTACTAA	GGACTACHVGGGTWTCTAAT	S366
