# Supplementary material for: An improved dual-indexing approach for multiplexed 16S rRNA gene sequencing on the Illumina MiSeq platform
Source: Microbiome. 2014 Feb 24;2:6. doi: 10.1186/2049-2618-2-6 (PMC3940169; doi:10.1186/2049-2618-2-6)
Supplement: Additional file 6 — QIIME mapping files associated with each sequencing run. [file 2049-2618-2-6-S6.zip › mapping_file/RAV235_240_total_mapping.txt]

#SampleID	BarcodeSequence	LinkerPrimerSequence	Description
S1	GAGCAACATCCTCCAGGGACTTCT	GGACTACHVGGGTWTCTAAT	S1
S2	TGTTGCGTTTCTCACCTTACCTTA	GGACTACHVGGGTWTCTAAT	S2
S3	ATGTCCGACCAAATAGTTAGGGCT	GGACTACHVGGGTWTCTAAT	S3
S4	AGGTACGCAATTGCACTTCATTTC	GGACTACHVGGGTWTCTAAT	S4
S5	ACAGCCACCCATTTAACTGGAAGC	GGACTACHVGGGTWTCTAAT	S5
S6	GAGGAGTAAAGCGAGACTATATGC	GGACTACHVGGGTWTCTAAT	S6
S7	CGTAAGATGCCTTGCAGATCCAAC	GGACTACHVGGGTWTCTAAT	S7
S8	TACCGGCTTGCACCATCACATAGG	GGACTACHVGGGTWTCTAAT	S8
S9	ATCTAGTGGCAAGTGGTATGGGAG	GGACTACHVGGGTWTCTAAT	S9
S10	CCAGGGACTTCTACTTTAAGGGTG	GGACTACHVGGGTWTCTAAT	S10
S11	ATAGTTAGGGCTTACCGCCTCGGA	GGACTACHVGGGTWTCTAAT	S11
S12	CCAGGGACTTCTGAGGAGTAAAGC	GGACTACHVGGGTWTCTAAT	S12
S13	CACCTTACCTTAGTTACGTGGTTG	GGACTACHVGGGTWTCTAAT	S13
S14	TGTCTCGCAAGCCGCGGTTACTAA	GGACTACHVGGGTWTCTAAT	S14
S15	CACCTTACCTTAGAGCAACATCCT	GGACTACHVGGGTWTCTAAT	S15
S16	GAGCAACATCCTGAGACTATATGC	GGACTACHVGGGTWTCTAAT	S16
S17	CCATCACATAGGGCACTTCATTTC	GGACTACHVGGGTWTCTAAT	S17
S18	GAGACTATATGCCCAGGGACTTCT	GGACTACHVGGGTWTCTAAT	S18
S19	CCTAAACTACGGCACCTTACCTTA	GGACTACHVGGGTWTCTAAT	S19
S20	GTGGTATGGGAGTTAACTGGAAGC	GGACTACHVGGGTWTCTAAT	S20
S21	ACTTTAAGGGTGCGCGGTTACTAA	GGACTACHVGGGTWTCTAAT	S21
S22	GCACTTCATTTCCCATCACATAGG	GGACTACHVGGGTWTCTAAT	S22
S23	CGCGGTTACTAAACTTTAAGGGTG	GGACTACHVGGGTWTCTAAT	S23
S24	TTAACTGGAAGCACAGCCACCCAT	GGACTACHVGGGTWTCTAAT	S24
S25	CGCGGTTACTAATGTCTCGCAAGC	GGACTACHVGGGTWTCTAAT	S25
S26	GAGACTATATGCGAGGAGTAAAGC	GGACTACHVGGGTWTCTAAT	S26
S27	TGCAGATCCAACTACCGCCTCGGA	GGACTACHVGGGTWTCTAAT	S27
S28	CCATCACATAGGCGTAAGATGCCT	GGACTACHVGGGTWTCTAAT	S28
S29	GCACTTCATTTCATGTCCGACCAA	GGACTACHVGGGTWTCTAAT	S29
S30	CGCGGTTACTAAACAGCCACCCAT	GGACTACHVGGGTWTCTAAT	S30
S31	CCATCACATAGGTACCGCCTCGGA	GGACTACHVGGGTWTCTAAT	S31
S32	ATAGTTAGGGCTTGTTGCGTTTCT	GGACTACHVGGGTWTCTAAT	S32
S33	GTGGTATGGGAGCGTAAGATGCCT	GGACTACHVGGGTWTCTAAT	S33
S34	TGTTGCGTTTCTCCAGGGACTTCT	GGACTACHVGGGTWTCTAAT	S34
S35	TACCGCCTCGGATGTTGCGTTTCT	GGACTACHVGGGTWTCTAAT	S35
S36	GTTACGTGGTTGGAGACTATATGC	GGACTACHVGGGTWTCTAAT	S36
S37	TGTCTCGCAAGCTTAACTGGAAGC	GGACTACHVGGGTWTCTAAT	S37
S38	GAGGAGTAAAGCCGCGGTTACTAA	GGACTACHVGGGTWTCTAAT	S38
S39	ATCTAGTGGCAACCATCACATAGG	GGACTACHVGGGTWTCTAAT	S39
S40	ATGTCCGACCAACCTAAACTACGG	GGACTACHVGGGTWTCTAAT	S40
S41	ACAGCCACCCATCCATCACATAGG	GGACTACHVGGGTWTCTAAT	S41
S42	GAGGAGTAAAGCACTTTAAGGGTG	GGACTACHVGGGTWTCTAAT	S42
S43	AGGTACGCAATTTGCAGATCCAAC	GGACTACHVGGGTWTCTAAT	S43
S44	GTTACGTGGTTGGAGCAACATCCT	GGACTACHVGGGTWTCTAAT	S44
S45	GAGACTATATGCACAGCCACCCAT	GGACTACHVGGGTWTCTAAT	S45
S46	CCAGGGACTTCTGTGGTATGGGAG	GGACTACHVGGGTWTCTAAT	S46
S47	CACCTTACCTTAACTTTAAGGGTG	GGACTACHVGGGTWTCTAAT	S47
S48	GCACTTCATTTCTGTTGCGTTTCT	GGACTACHVGGGTWTCTAAT	S48
S49	CGCGGTTACTAAAGGTACGCAATT	GGACTACHVGGGTWTCTAAT	S49
S50	CCTAAACTACGGTGTCTCGCAAGC	GGACTACHVGGGTWTCTAAT	S50
S51	GCACTTCATTTCTACCGCCTCGGA	GGACTACHVGGGTWTCTAAT	S51
S52	TGCAGATCCAACGAGGAGTAAAGC	GGACTACHVGGGTWTCTAAT	S52
S53	GTGGTATGGGAGTACCGCCTCGGA	GGACTACHVGGGTWTCTAAT	S53
S54	ACTTTAAGGGTGCGTAAGATGCCT	GGACTACHVGGGTWTCTAAT	S54
S55	ATGTCCGACCAACCAGGGACTTCT	GGACTACHVGGGTWTCTAAT	S55
S56	AGGTACGCAATTCACCTTACCTTA	GGACTACHVGGGTWTCTAAT	S56
S57	ACAGCCACCCATATAGTTAGGGCT	GGACTACHVGGGTWTCTAAT	S57
S58	GAGGAGTAAAGCTTAACTGGAAGC	GGACTACHVGGGTWTCTAAT	S58
S59	GTTACGTGGTTGCGCGGTTACTAA	GGACTACHVGGGTWTCTAAT	S59
S60	TACCGGCTTGCAAGGTACGCAATT	GGACTACHVGGGTWTCTAAT	S60
S61	ATCTAGTGGCAAACAGCCACCCAT	GGACTACHVGGGTWTCTAAT	S61
S62	ATAGTTAGGGCTGTTACGTGGTTG	GGACTACHVGGGTWTCTAAT	S62
S63	CACCTTACCTTAGAGGAGTAAAGC	GGACTACHVGGGTWTCTAAT	S63
S64	CGTAAGATGCCTATGTCCGACCAA	GGACTACHVGGGTWTCTAAT	S64
S65	CCAGGGACTTCTTGTCTCGCAAGC	GGACTACHVGGGTWTCTAAT	S65
S66	CGCGGTTACTAAATGTCCGACCAA	GGACTACHVGGGTWTCTAAT	S66
S67	ATCTAGTGGCAATGCAGATCCAAC	GGACTACHVGGGTWTCTAAT	S67
S68	CCAGGGACTTCTCCATCACATAGG	GGACTACHVGGGTWTCTAAT	S68
S69	CACCTTACCTTAGTGGTATGGGAG	GGACTACHVGGGTWTCTAAT	S69
S70	ATAGTTAGGGCTACTTTAAGGGTG	GGACTACHVGGGTWTCTAAT	S70
S71	GCACTTCATTTCGAGCAACATCCT	GGACTACHVGGGTWTCTAAT	S71
S72	TTAACTGGAAGCTGTTGCGTTTCT	GGACTACHVGGGTWTCTAAT	S72
S73	TGCAGATCCAACCACCTTACCTTA	GGACTACHVGGGTWTCTAAT	S73
S74	CCATCACATAGGATAGTTAGGGCT	GGACTACHVGGGTWTCTAAT	S74
S75	GTGGTATGGGAGGCACTTCATTTC	GGACTACHVGGGTWTCTAAT	S75
S76	TTAACTGGAAGCCGTAAGATGCCT	GGACTACHVGGGTWTCTAAT	S76
S77	CCTAAACTACGGCCAGGGACTTCT	GGACTACHVGGGTWTCTAAT	S77
S78	ACTTTAAGGGTGTACCGCCTCGGA	GGACTACHVGGGTWTCTAAT	S78
S79	GAGACTATATGCAGGTACGCAATT	GGACTACHVGGGTWTCTAAT	S79
S80	CCTAAACTACGGACAGCCACCCAT	GGACTACHVGGGTWTCTAAT	S80
S81	TGCAGATCCAACTGTCTCGCAAGC	GGACTACHVGGGTWTCTAAT	S81
S82	CCATCACATAGGGAGGAGTAAAGC	GGACTACHVGGGTWTCTAAT	S82
S83	GAGCAACATCCTCGCGGTTACTAA	GGACTACHVGGGTWTCTAAT	S83
S84	ACTTTAAGGGTGTTAACTGGAAGC	GGACTACHVGGGTWTCTAAT	S84
S85	GAGCAACATCCTCGTAAGATGCCT	GGACTACHVGGGTWTCTAAT	S85
S86	AGGTACGCAATTCCAGGGACTTCT	GGACTACHVGGGTWTCTAAT	S86
S87	ACAGCCACCCATCACCTTACCTTA	GGACTACHVGGGTWTCTAAT	S87
S88	TGTCTCGCAAGCATAGTTAGGGCT	GGACTACHVGGGTWTCTAAT	S88
S89	GAGGAGTAAAGCGCACTTCATTTC	GGACTACHVGGGTWTCTAAT	S89
S90	GTTACGTGGTTGTTAACTGGAAGC	GGACTACHVGGGTWTCTAAT	S90
S91	ATCTAGTGGCAACCTAAACTACGG	GGACTACHVGGGTWTCTAAT	S91
S92	ATAGTTAGGGCTGTGGTATGGGAG	GGACTACHVGGGTWTCTAAT	S92
S93	GCACTTCATTTCACTTTAAGGGTG	GGACTACHVGGGTWTCTAAT	S93
S94	CGCGGTTACTAATGTTGCGTTTCT	GGACTACHVGGGTWTCTAAT	S94
S95	GAGACTATATGCATGTCCGACCAA	GGACTACHVGGGTWTCTAAT	S95
S96	GAGCAACATCCTGAGGAGTAAAGC	GGACTACHVGGGTWTCTAAT	S96
S97	ATCTAGTGGCAAACTTTAAGGGTG	GGACTACHVGGGTWTCTAAT	S97
S98	TACCGCCTCGGATGCAGATCCAAC	GGACTACHVGGGTWTCTAAT	S98
S99	CGTAAGATGCCTCCATCACATAGG	GGACTACHVGGGTWTCTAAT	S99
S100	TACCGGCTTGCAGTGGTATGGGAG	GGACTACHVGGGTWTCTAAT	S100
S101	CCAGGGACTTCTGAGCAACATCCT	GGACTACHVGGGTWTCTAAT	S101
S102	CACCTTACCTTATGCAGATCCAAC	GGACTACHVGGGTWTCTAAT	S102
S103	CACCTTACCTTATGTTGCGTTTCT	GGACTACHVGGGTWTCTAAT	S103
S104	ATAGTTAGGGCTATGTCCGACCAA	GGACTACHVGGGTWTCTAAT	S104
S105	GAGGAGTAAAGCCCAGGGACTTCT	GGACTACHVGGGTWTCTAAT	S105
S106	GTTACGTGGTTGCACCTTACCTTA	GGACTACHVGGGTWTCTAAT	S106
S107	TGTTGCGTTTCTGAGGAGTAAAGC	GGACTACHVGGGTWTCTAAT	S107
S108	AGGTACGCAATTTACCGCCTCGGA	GGACTACHVGGGTWTCTAAT	S108
S109	ATGTCCGACCAAGTTACGTGGTTG	GGACTACHVGGGTWTCTAAT	S109
S110	CGTAAGATGCCTATAGTTAGGGCT	GGACTACHVGGGTWTCTAAT	S110
S111	TACCGCCTCGGACACCTTACCTTA	GGACTACHVGGGTWTCTAAT	S111
S112	TTAACTGGAAGCACTTTAAGGGTG	GGACTACHVGGGTWTCTAAT	S112
S113	GCACTTCATTTCGTGGTATGGGAG	GGACTACHVGGGTWTCTAAT	S113
S114	CGCGGTTACTAAGAGCAACATCCT	GGACTACHVGGGTWTCTAAT	S114
S115	CCTAAACTACGGATGTCCGACCAA	GGACTACHVGGGTWTCTAAT	S115
S116	TACCGGCTTGCAGCACTTCATTTC	GGACTACHVGGGTWTCTAAT	S116
S117	ATCTAGTGGCAATTAACTGGAAGC	GGACTACHVGGGTWTCTAAT	S117
S118	TGCAGATCCAACAGGTACGCAATT	GGACTACHVGGGTWTCTAAT	S118
S119	GTGGTATGGGAGTGTCTCGCAAGC	GGACTACHVGGGTWTCTAAT	S119
S120	ACTTTAAGGGTGGAGGAGTAAAGC	GGACTACHVGGGTWTCTAAT	S120
S121	CCAGGGACTTCTCGCGGTTACTAA	GGACTACHVGGGTWTCTAAT	S121
S122	CACCTTACCTTAGAGACTATATGC	GGACTACHVGGGTWTCTAAT	S122
S123	TGTCTCGCAAGCCCAGGGACTTCT	GGACTACHVGGGTWTCTAAT	S123
S124	ATGTCCGACCAACGTAAGATGCCT	GGACTACHVGGGTWTCTAAT	S124
S125	AGGTACGCAATTCCTAAACTACGG	GGACTACHVGGGTWTCTAAT	S125
S126	GAGGAGTAAAGCGTGGTATGGGAG	GGACTACHVGGGTWTCTAAT	S126
S127	CACCTTACCTTATGTCTCGCAAGC	GGACTACHVGGGTWTCTAAT	S127
S128	TGTCTCGCAAGCCCATCACATAGG	GGACTACHVGGGTWTCTAAT	S128
S129	ACAGCCACCCATTGCAGATCCAAC	GGACTACHVGGGTWTCTAAT	S129
S130	GTTACGTGGTTGACTTTAAGGGTG	GGACTACHVGGGTWTCTAAT	S130
S131	TACCGCCTCGGAGAGCAACATCCT	GGACTACHVGGGTWTCTAAT	S131
S132	CGTAAGATGCCTTGTTGCGTTTCT	GGACTACHVGGGTWTCTAAT	S132
S133	ATCTAGTGGCAAAGGTACGCAATT	GGACTACHVGGGTWTCTAAT	S133
S134	CCAGGGACTTCTACAGCCACCCAT	GGACTACHVGGGTWTCTAAT	S134
S135	TACCGGCTTGCAATGTCCGACCAA	GGACTACHVGGGTWTCTAAT	S135
S136	ATAGTTAGGGCTGAGGAGTAAAGC	GGACTACHVGGGTWTCTAAT	S136
S137	TTAACTGGAAGCTACCGCCTCGGA	GGACTACHVGGGTWTCTAAT	S137
S138	GCACTTCATTTCGTTACGTGGTTG	GGACTACHVGGGTWTCTAAT	S138
S139	CGCGGTTACTAACGTAAGATGCCT	GGACTACHVGGGTWTCTAAT	S139
S140	TGCAGATCCAACCCAGGGACTTCT	GGACTACHVGGGTWTCTAAT	S140
S141	GTGGTATGGGAGATAGTTAGGGCT	GGACTACHVGGGTWTCTAAT	S141
S142	CCATCACATAGGCACCTTACCTTA	GGACTACHVGGGTWTCTAAT	S142
S143	GAGCAACATCCTTTAACTGGAAGC	GGACTACHVGGGTWTCTAAT	S143
S144	ACTTTAAGGGTGGCACTTCATTTC	GGACTACHVGGGTWTCTAAT	S144
S145	GTTACGTGGTTGGTTACGTGGTTG	GGACTACHVGGGTWTCTAAT	S145
S146	ACTTTAAGGGTGACTTTAAGGGTG	GGACTACHVGGGTWTCTAAT	S146
S147	GAGGAGTAAAGCGAGGAGTAAAGC	GGACTACHVGGGTWTCTAAT	S147
S148	CGCGGTTACTAATACCGCCTCGGA	GGACTACHVGGGTWTCTAAT	S148
S149	CCTAAACTACGGCCTAAACTACGG	GGACTACHVGGGTWTCTAAT	S149
S150	TGCAGATCCAACTGCAGATCCAAC	GGACTACHVGGGTWTCTAAT	S150
S151	CCATCACATAGGCCATCACATAGG	GGACTACHVGGGTWTCTAAT	S151
S152	GAGCAACATCCTGAGCAACATCCT	GGACTACHVGGGTWTCTAAT	S152
S153	TGTTGCGTTTCTTGTTGCGTTTCT	GGACTACHVGGGTWTCTAAT	S153
S154	ATGTCCGACCAAATGTCCGACCAA	GGACTACHVGGGTWTCTAAT	S154
S155	AGGTACGCAATTAGGTACGCAATT	GGACTACHVGGGTWTCTAAT	S155
S156	TGTCTCGCAAGCTGTCTCGCAAGC	GGACTACHVGGGTWTCTAAT	S156
S157	TGTCTCGCAAGCTGCAGATCCAAC	GGACTACHVGGGTWTCTAAT	S157
S158	CGTAAGATGCCTGAGCAACATCCT	GGACTACHVGGGTWTCTAAT	S158
S159	GTTACGTGGTTGGTGGTATGGGAG	GGACTACHVGGGTWTCTAAT	S159
S160	TACCGCCTCGGAACTTTAAGGGTG	GGACTACHVGGGTWTCTAAT	S160
S161	GAGGAGTAAAGCCCATCACATAGG	GGACTACHVGGGTWTCTAAT	S161
S162	TACCGGCTTGCATGTTGCGTTTCT	GGACTACHVGGGTWTCTAAT	S162
S163	TTAACTGGAAGCGTTACGTGGTTG	GGACTACHVGGGTWTCTAAT	S163
S164	ATAGTTAGGGCTTGTCTCGCAAGC	GGACTACHVGGGTWTCTAAT	S164
S165	GCACTTCATTTCGAGGAGTAAAGC	GGACTACHVGGGTWTCTAAT	S165
S166	ATCTAGTGGCAAATGTCCGACCAA	GGACTACHVGGGTWTCTAAT	S166
S167	CACCTTACCTTAACAGCCACCCAT	GGACTACHVGGGTWTCTAAT	S167
S168	CCAGGGACTTCTAGGTACGCAATT	GGACTACHVGGGTWTCTAAT	S168
S169	GTGGTATGGGAGCCATCACATAGG	GGACTACHVGGGTWTCTAAT	S169
S170	CCATCACATAGGTGCAGATCCAAC	GGACTACHVGGGTWTCTAAT	S170
S171	ATAGTTAGGGCTATAGTTAGGGCT	GGACTACHVGGGTWTCTAAT	S171
S172	ACTTTAAGGGTGATAGTTAGGGCT	GGACTACHVGGGTWTCTAAT	S172
S173	GTTACGTGGTTGCCATCACATAGG	GGACTACHVGGGTWTCTAAT	S173
S174	GCACTTCATTTCGCACTTCATTTC	GGACTACHVGGGTWTCTAAT	S174
S175	TTAACTGGAAGCTTAACTGGAAGC	GGACTACHVGGGTWTCTAAT	S175
S176	CGCGGTTACTAACGCGGTTACTAA	GGACTACHVGGGTWTCTAAT	S176
S177	TGCAGATCCAACCCTAAACTACGG	GGACTACHVGGGTWTCTAAT	S177
S178	TACCGCCTCGGATACCGCCTCGGA	GGACTACHVGGGTWTCTAAT	S178
S179	CGTAAGATGCCTCGTAAGATGCCT	GGACTACHVGGGTWTCTAAT	S179
S180	CCAGGGACTTCTCCAGGGACTTCT	GGACTACHVGGGTWTCTAAT	S180
S181	CACCTTACCTTACACCTTACCTTA	GGACTACHVGGGTWTCTAAT	S181
S182	CCATCACATAGGCCAGGGACTTCT	GGACTACHVGGGTWTCTAAT	S182
S183	GTGGTATGGGAGCACCTTACCTTA	GGACTACHVGGGTWTCTAAT	S183
S184	GAGCAACATCCTGCACTTCATTTC	GGACTACHVGGGTWTCTAAT	S184
S185	GAGGAGTAAAGCTGCAGATCCAAC	GGACTACHVGGGTWTCTAAT	S185
S186	ATGTCCGACCAACGCGGTTACTAA	GGACTACHVGGGTWTCTAAT	S186
S187	AGGTACGCAATTGAGACTATATGC	GGACTACHVGGGTWTCTAAT	S187
S188	ACTTTAAGGGTGGTGGTATGGGAG	GGACTACHVGGGTWTCTAAT	S188
S189	ATAGTTAGGGCTCACCTTACCTTA	GGACTACHVGGGTWTCTAAT	S189
S190	CACCTTACCTTACCAGGGACTTCT	GGACTACHVGGGTWTCTAAT	S190
S191	GAGGAGTAAAGCTGTCTCGCAAGC	GGACTACHVGGGTWTCTAAT	S191
S192	ATAGTTAGGGCTACAGCCACCCAT	GGACTACHVGGGTWTCTAAT	S192
S193	GTTACGTGGTTGGAGGAGTAAAGC	GGACTACHVGGGTWTCTAAT	S193
S194	TACCGCCTCGGAGTTACGTGGTTG	GGACTACHVGGGTWTCTAAT	S194
S195	CGTAAGATGCCTTACCGCCTCGGA	GGACTACHVGGGTWTCTAAT	S195
S196	TACCGGCTTGCACGTAAGATGCCT	GGACTACHVGGGTWTCTAAT	S196
S197	GAGCAACATCCTACTTTAAGGGTG	GGACTACHVGGGTWTCTAAT	S197
S198	TGTTGCGTTTCTGAGCAACATCCT	GGACTACHVGGGTWTCTAAT	S198
S199	ATGTCCGACCAATGTTGCGTTTCT	GGACTACHVGGGTWTCTAAT	S199
S200	AGGTACGCAATTATGTCCGACCAA	GGACTACHVGGGTWTCTAAT	S200
S201	ACAGCCACCCATAGGTACGCAATT	GGACTACHVGGGTWTCTAAT	S201
S202	TGTCTCGCAAGCACAGCCACCCAT	GGACTACHVGGGTWTCTAAT	S202
S203	TACCGCCTCGGAGTGGTATGGGAG	GGACTACHVGGGTWTCTAAT	S203
S204	ATCTAGTGGCAATGTTGCGTTTCT	GGACTACHVGGGTWTCTAAT	S204
S205	CACCTTACCTTAAGGTACGCAATT	GGACTACHVGGGTWTCTAAT	S205
S206	CGTAAGATGCCTACTTTAAGGGTG	GGACTACHVGGGTWTCTAAT	S206
S207	TACCGGCTTGCAGAGCAACATCCT	GGACTACHVGGGTWTCTAAT	S207
S208	CCAGGGACTTCTATGTCCGACCAA	GGACTACHVGGGTWTCTAAT	S208
S209	GCACTTCATTTCATAGTTAGGGCT	GGACTACHVGGGTWTCTAAT	S209
S210	AGGTACGCAATTTGTTGCGTTTCT	GGACTACHVGGGTWTCTAAT	S210
S211	CCTAAACTACGGCGTAAGATGCCT	GGACTACHVGGGTWTCTAAT	S211
S212	TTAACTGGAAGCGCACTTCATTTC	GGACTACHVGGGTWTCTAAT	S212
S213	CGCGGTTACTAATTAACTGGAAGC	GGACTACHVGGGTWTCTAAT	S213
S214	GAGACTATATGCCGCGGTTACTAA	GGACTACHVGGGTWTCTAAT	S214
S215	CCATCACATAGGCCTAAACTACGG	GGACTACHVGGGTWTCTAAT	S215
S216	GTGGTATGGGAGTGCAGATCCAAC	GGACTACHVGGGTWTCTAAT	S216
S217	ACTTTAAGGGTGCCATCACATAGG	GGACTACHVGGGTWTCTAAT	S217
S218	TGTTGCGTTTCTACTTTAAGGGTG	GGACTACHVGGGTWTCTAAT	S218
S219	ATGTCCGACCAAGAGCAACATCCT	GGACTACHVGGGTWTCTAAT	S219
S220	TGTCTCGCAAGCAGGTACGCAATT	GGACTACHVGGGTWTCTAAT	S220
S221	GAGGAGTAAAGCACAGCCACCCAT	GGACTACHVGGGTWTCTAAT	S221
S222	GTTACGTGGTTGTGTCTCGCAAGC	GGACTACHVGGGTWTCTAAT	S222
S223	GAGACTATATGCTACCGCCTCGGA	GGACTACHVGGGTWTCTAAT	S223
S224	CGCGGTTACTAAGTTACGTGGTTG	GGACTACHVGGGTWTCTAAT	S224
S225	GCACTTCATTTCTGTCTCGCAAGC	GGACTACHVGGGTWTCTAAT	S225
S226	TTAACTGGAAGCGAGGAGTAAAGC	GGACTACHVGGGTWTCTAAT	S226
S227	ACTTTAAGGGTGTGCAGATCCAAC	GGACTACHVGGGTWTCTAAT	S227
S228	GTGGTATGGGAGCCTAAACTACGG	GGACTACHVGGGTWTCTAAT	S228
S229	GCACTTCATTTCCACCTTACCTTA	GGACTACHVGGGTWTCTAAT	S229
S230	ACAGCCACCCATGAGACTATATGC	GGACTACHVGGGTWTCTAAT	S230
S231	GAGCAACATCCTCCATCACATAGG	GGACTACHVGGGTWTCTAAT	S231
S232	CGCGGTTACTAAGCACTTCATTTC	GGACTACHVGGGTWTCTAAT	S232
S233	GAGACTATATGCTTAACTGGAAGC	GGACTACHVGGGTWTCTAAT	S233
S234	CCTAAACTACGGCGCGGTTACTAA	GGACTACHVGGGTWTCTAAT	S234
S235	CGTAAGATGCCTGTTACGTGGTTG	GGACTACHVGGGTWTCTAAT	S235
S236	TACCGGCTTGCATACCGCCTCGGA	GGACTACHVGGGTWTCTAAT	S236
S237	ATCTAGTGGCAACGTAAGATGCCT	GGACTACHVGGGTWTCTAAT	S237
S238	ATAGTTAGGGCTCCAGGGACTTCT	GGACTACHVGGGTWTCTAAT	S238
S239	AGGTACGCAATTCGCGGTTACTAA	GGACTACHVGGGTWTCTAAT	S239
S240	GAGGAGTAAAGCCCTAAACTACGG	GGACTACHVGGGTWTCTAAT	S240
S241	GAGCAACATCCTATAGTTAGGGCT	GGACTACHVGGGTWTCTAAT	S241
S242	TGTTGCGTTTCTGCACTTCATTTC	GGACTACHVGGGTWTCTAAT	S242
S243	ACTTTAAGGGTGCACCTTACCTTA	GGACTACHVGGGTWTCTAAT	S243
S244	GTGGTATGGGAGCCAGGGACTTCT	GGACTACHVGGGTWTCTAAT	S244
S245	GCACTTCATTTCCCAGGGACTTCT	GGACTACHVGGGTWTCTAAT	S245
S246	GTTACGTGGTTGACAGCCACCCAT	GGACTACHVGGGTWTCTAAT	S246
S247	CACCTTACCTTAATGTCCGACCAA	GGACTACHVGGGTWTCTAAT	S247
S248	TGTTGCGTTTCTGTGGTATGGGAG	GGACTACHVGGGTWTCTAAT	S248
S249	ATGTCCGACCAAACTTTAAGGGTG	GGACTACHVGGGTWTCTAAT	S249
S250	AGGTACGCAATTGAGCAACATCCT	GGACTACHVGGGTWTCTAAT	S250
S251	ACAGCCACCCATTGTTGCGTTTCT	GGACTACHVGGGTWTCTAAT	S251
S252	TGTCTCGCAAGCATGTCCGACCAA	GGACTACHVGGGTWTCTAAT	S252
S253	GAGGAGTAAAGCAGGTACGCAATT	GGACTACHVGGGTWTCTAAT	S253
S254	TACCGCCTCGGATGTCTCGCAAGC	GGACTACHVGGGTWTCTAAT	S254
S255	CGTAAGATGCCTGAGGAGTAAAGC	GGACTACHVGGGTWTCTAAT	S255
S256	TACCGGCTTGCAGTTACGTGGTTG	GGACTACHVGGGTWTCTAAT	S256
S257	ATCTAGTGGCAATACCGCCTCGGA	GGACTACHVGGGTWTCTAAT	S257
S258	CCAGGGACTTCTCGTAAGATGCCT	GGACTACHVGGGTWTCTAAT	S258
S259	TACCGCCTCGGACCATCACATAGG	GGACTACHVGGGTWTCTAAT	S259
S260	CGTAAGATGCCTGTGGTATGGGAG	GGACTACHVGGGTWTCTAAT	S260
S261	GTTACGTGGTTGTGCAGATCCAAC	GGACTACHVGGGTWTCTAAT	S261
S262	CCAGGGACTTCTTGTTGCGTTTCT	GGACTACHVGGGTWTCTAAT	S262
S263	AGGTACGCAATTACTTTAAGGGTG	GGACTACHVGGGTWTCTAAT	S263
S264	ATGTCCGACCAAGTGGTATGGGAG	GGACTACHVGGGTWTCTAAT	S264
S265	GTTACGTGGTTGAGGTACGCAATT	GGACTACHVGGGTWTCTAAT	S265
S266	TGCAGATCCAACCGTAAGATGCCT	GGACTACHVGGGTWTCTAAT	S266
S267	CCTAAACTACGGTTAACTGGAAGC	GGACTACHVGGGTWTCTAAT	S267
S268	TGCAGATCCAACCGCGGTTACTAA	GGACTACHVGGGTWTCTAAT	S268
S269	ACTTTAAGGGTGCCTAAACTACGG	GGACTACHVGGGTWTCTAAT	S269
S270	GAGCAACATCCTTGCAGATCCAAC	GGACTACHVGGGTWTCTAAT	S270
S271	TGTTGCGTTTCTCCATCACATAGG	GGACTACHVGGGTWTCTAAT	S271
S272	TTAACTGGAAGCCACCTTACCTTA	GGACTACHVGGGTWTCTAAT	S272
S273	GAGACTATATGCGCACTTCATTTC	GGACTACHVGGGTWTCTAAT	S273
S274	CGCGGTTACTAAATAGTTAGGGCT	GGACTACHVGGGTWTCTAAT	S274
S275	ACAGCCACCCATGAGCAACATCCT	GGACTACHVGGGTWTCTAAT	S275
S276	TGTCTCGCAAGCTGTTGCGTTTCT	GGACTACHVGGGTWTCTAAT	S276
S277	GAGGAGTAAAGCATGTCCGACCAA	GGACTACHVGGGTWTCTAAT	S277
S278	ATAGTTAGGGCTAGGTACGCAATT	GGACTACHVGGGTWTCTAAT	S278
S279	GCACTTCATTTCACAGCCACCCAT	GGACTACHVGGGTWTCTAAT	S279
S280	TTAACTGGAAGCTGTCTCGCAAGC	GGACTACHVGGGTWTCTAAT	S280
S281	CGCGGTTACTAAGAGGAGTAAAGC	GGACTACHVGGGTWTCTAAT	S281
S282	GAGACTATATGCGTTACGTGGTTG	GGACTACHVGGGTWTCTAAT	S282
S283	CCTAAACTACGGTACCGCCTCGGA	GGACTACHVGGGTWTCTAAT	S283
S284	CCAGGGACTTCTTACCGCCTCGGA	GGACTACHVGGGTWTCTAAT	S284
S285	CACCTTACCTTACGTAAGATGCCT	GGACTACHVGGGTWTCTAAT	S285
S286	TACCGCCTCGGAACAGCCACCCAT	GGACTACHVGGGTWTCTAAT	S286
S287	CGTAAGATGCCTTGTCTCGCAAGC	GGACTACHVGGGTWTCTAAT	S287
S288	TACCGGCTTGCAGAGGAGTAAAGC	GGACTACHVGGGTWTCTAAT	S288
S289	ATCTAGTGGCAAGTTACGTGGTTG	GGACTACHVGGGTWTCTAAT	S289
S290	TGTTGCGTTTCTTGCAGATCCAAC	GGACTACHVGGGTWTCTAAT	S290
S291	TTAACTGGAAGCCCAGGGACTTCT	GGACTACHVGGGTWTCTAAT	S291
S292	CCTAAACTACGGGCACTTCATTTC	GGACTACHVGGGTWTCTAAT	S292
S293	TGCAGATCCAACTTAACTGGAAGC	GGACTACHVGGGTWTCTAAT	S293
S294	CCATCACATAGGCGCGGTTACTAA	GGACTACHVGGGTWTCTAAT	S294
S295	GAGCAACATCCTCACCTTACCTTA	GGACTACHVGGGTWTCTAAT	S295
S296	ACTTTAAGGGTGCCAGGGACTTCT	GGACTACHVGGGTWTCTAAT	S296
S297	ATAGTTAGGGCTCGTAAGATGCCT	GGACTACHVGGGTWTCTAAT	S297
S298	TACCGCCTCGGAAGGTACGCAATT	GGACTACHVGGGTWTCTAAT	S298
S299	CGTAAGATGCCTACAGCCACCCAT	GGACTACHVGGGTWTCTAAT	S299
S300	TACCGGCTTGCATGTCTCGCAAGC	GGACTACHVGGGTWTCTAAT	S300
S301	ATCTAGTGGCAAGAGGAGTAAAGC	GGACTACHVGGGTWTCTAAT	S301
S302	CCAGGGACTTCTGTTACGTGGTTG	GGACTACHVGGGTWTCTAAT	S302
S303	CACCTTACCTTATACCGCCTCGGA	GGACTACHVGGGTWTCTAAT	S303
S304	TGTTGCGTTTCTCCTAAACTACGG	GGACTACHVGGGTWTCTAAT	S304
S305	GTGGTATGGGAGCGCGGTTACTAA	GGACTACHVGGGTWTCTAAT	S305
S306	CGCGGTTACTAACCAGGGACTTCT	GGACTACHVGGGTWTCTAAT	S306
S307	GAGACTATATGCCACCTTACCTTA	GGACTACHVGGGTWTCTAAT	S307
S308	CCTAAACTACGGATAGTTAGGGCT	GGACTACHVGGGTWTCTAAT	S308
S309	CCATCACATAGGTTAACTGGAAGC	GGACTACHVGGGTWTCTAAT	S309
S310	ATGTCCGACCAATGCAGATCCAAC	GGACTACHVGGGTWTCTAAT	S310
S311	GTTACGTGGTTGTGTTGCGTTTCT	GGACTACHVGGGTWTCTAAT	S311
S312	TACCGCCTCGGAATGTCCGACCAA	GGACTACHVGGGTWTCTAAT	S312
S313	GAGGAGTAAAGCGAGCAACATCCT	GGACTACHVGGGTWTCTAAT	S313
S314	AGGTACGCAATTCCATCACATAGG	GGACTACHVGGGTWTCTAAT	S314
S315	TACCGGCTTGCAACAGCCACCCAT	GGACTACHVGGGTWTCTAAT	S315
S316	ATCTAGTGGCAATGTCTCGCAAGC	GGACTACHVGGGTWTCTAAT	S316
S317	GCACTTCATTTCCCTAAACTACGG	GGACTACHVGGGTWTCTAAT	S317
S318	AGGTACGCAATTGTTACGTGGTTG	GGACTACHVGGGTWTCTAAT	S318
S319	TTAACTGGAAGCCCTAAACTACGG	GGACTACHVGGGTWTCTAAT	S319
S320	ACAGCCACCCATGTTACGTGGTTG	GGACTACHVGGGTWTCTAAT	S320
S321	CGCGGTTACTAACCTAAACTACGG	GGACTACHVGGGTWTCTAAT	S321
S322	TGTCTCGCAAGCGTTACGTGGTTG	GGACTACHVGGGTWTCTAAT	S322
S323	GAGGAGTAAAGCGTTACGTGGTTG	GGACTACHVGGGTWTCTAAT	S323
S324	TTAACTGGAAGCTGCAGATCCAAC	GGACTACHVGGGTWTCTAAT	S324
S325	ACAGCCACCCATTACCGCCTCGGA	GGACTACHVGGGTWTCTAAT	S325
S326	CGCGGTTACTAATGCAGATCCAAC	GGACTACHVGGGTWTCTAAT	S326
S327	TGTCTCGCAAGCTACCGCCTCGGA	GGACTACHVGGGTWTCTAAT	S327
S328	GAGACTATATGCTGCAGATCCAAC	GGACTACHVGGGTWTCTAAT	S328
S329	GAGGAGTAAAGCTACCGCCTCGGA	GGACTACHVGGGTWTCTAAT	S329
S330	CGCGGTTACTAACCATCACATAGG	GGACTACHVGGGTWTCTAAT	S330
S331	TGTCTCGCAAGCCGTAAGATGCCT	GGACTACHVGGGTWTCTAAT	S331
S332	TACCGCCTCGGACGTAAGATGCCT	GGACTACHVGGGTWTCTAAT	S332
S333	GAGACTATATGCGTGGTATGGGAG	GGACTACHVGGGTWTCTAAT	S333
S334	TGCAGATCCAACGTGGTATGGGAG	GGACTACHVGGGTWTCTAAT	S334
S335	CCATCACATAGGGTGGTATGGGAG	GGACTACHVGGGTWTCTAAT	S335
S336	CCTAAACTACGGACTTTAAGGGTG	GGACTACHVGGGTWTCTAAT	S336
S337	TGCAGATCCAACACTTTAAGGGTG	GGACTACHVGGGTWTCTAAT	S337
S338	CCATCACATAGGACTTTAAGGGTG	GGACTACHVGGGTWTCTAAT	S338
S339	GTGGTATGGGAGACTTTAAGGGTG	GGACTACHVGGGTWTCTAAT	S339
S340	TGCAGATCCAACGAGCAACATCCT	GGACTACHVGGGTWTCTAAT	S340
S341	TACCGCCTCGGACCAGGGACTTCT	GGACTACHVGGGTWTCTAAT	S341
S342	CCATCACATAGGGAGCAACATCCT	GGACTACHVGGGTWTCTAAT	S342
S343	CGTAAGATGCCTCCAGGGACTTCT	GGACTACHVGGGTWTCTAAT	S343
S344	TACCGGCTTGCACCAGGGACTTCT	GGACTACHVGGGTWTCTAAT	S344
S345	ACTTTAAGGGTGGAGCAACATCCT	GGACTACHVGGGTWTCTAAT	S345
S346	ATCTAGTGGCAACCAGGGACTTCT	GGACTACHVGGGTWTCTAAT	S346
S347	CCATCACATAGGTGTTGCGTTTCT	GGACTACHVGGGTWTCTAAT	S347
S348	CGTAAGATGCCTCACCTTACCTTA	GGACTACHVGGGTWTCTAAT	S348
S349	ACTTTAAGGGTGTGTTGCGTTTCT	GGACTACHVGGGTWTCTAAT	S349
S350	ATCTAGTGGCAACACCTTACCTTA	GGACTACHVGGGTWTCTAAT	S350
S351	GAGCAACATCCTTGTTGCGTTTCT	GGACTACHVGGGTWTCTAAT	S351
S352	GTGGTATGGGAGATGTCCGACCAA	GGACTACHVGGGTWTCTAAT	S352
S353	TACCGGCTTGCAATAGTTAGGGCT	GGACTACHVGGGTWTCTAAT	S353
S354	ACTTTAAGGGTGATGTCCGACCAA	GGACTACHVGGGTWTCTAAT	S354
S355	GAGCAACATCCTATGTCCGACCAA	GGACTACHVGGGTWTCTAAT	S355
S356	TGTTGCGTTTCTATGTCCGACCAA	GGACTACHVGGGTWTCTAAT	S356
S357	CACCTTACCTTAATAGTTAGGGCT	GGACTACHVGGGTWTCTAAT	S357
S358	ACTTTAAGGGTGAGGTACGCAATT	GGACTACHVGGGTWTCTAAT	S358
S359	GAGCAACATCCTAGGTACGCAATT	GGACTACHVGGGTWTCTAAT	S359
S360	CCAGGGACTTCTGCACTTCATTTC	GGACTACHVGGGTWTCTAAT	S360
S361	TGTTGCGTTTCTAGGTACGCAATT	GGACTACHVGGGTWTCTAAT	S361
S362	CACCTTACCTTAGCACTTCATTTC	GGACTACHVGGGTWTCTAAT	S362
S363	ATAGTTAGGGCTGCACTTCATTTC	GGACTACHVGGGTWTCTAAT	S363
S364	GAGCAACATCCTACAGCCACCCAT	GGACTACHVGGGTWTCTAAT	S364
S365	CCAGGGACTTCTTTAACTGGAAGC	GGACTACHVGGGTWTCTAAT	S365
S366	TGTTGCGTTTCTACAGCCACCCAT	GGACTACHVGGGTWTCTAAT	S366
S367	CACCTTACCTTATTAACTGGAAGC	GGACTACHVGGGTWTCTAAT	S367
S368	ATGTCCGACCAAACAGCCACCCAT	GGACTACHVGGGTWTCTAAT	S368
S369	ATAGTTAGGGCTTTAACTGGAAGC	GGACTACHVGGGTWTCTAAT	S369
S370	ACAGCCACCCATGAGGAGTAAAGC	GGACTACHVGGGTWTCTAAT	S370
S371	TTAACTGGAAGCGAGACTATATGC	GGACTACHVGGGTWTCTAAT	S371
