# Supplementary material for: An improved dual-indexing approach for multiplexed 16S rRNA gene sequencing on the Illumina MiSeq platform
Source: Microbiome. 2014 Feb 24;2:6. doi: 10.1186/2049-2618-2-6 (PMC3940169; doi:10.1186/2049-2618-2-6)
Supplement: Additional file 6 — QIIME mapping files associated with each sequencing run. [file 2049-2618-2-6-S6.zip › mapping_file/RAV241_246_total_mapping.txt]

#SampleID	BarcodeSequence	LinkerPrimerSequence	Description
S1	CCAGGGACTTCTTGCAGATCCAAC	GGACTACHVGGGTWTCTAAT	S1
S2	ATCTAGTGGCAACCTAAACTACGG	GGACTACHVGGGTWTCTAAT	S2
S3	CCTAAACTACGGAGGTACGCAATT	GGACTACHVGGGTWTCTAAT	S3
S4	TGTTGCGTTTCTCGTAAGATGCCT	GGACTACHVGGGTWTCTAAT	S4
S5	ATAGTTAGGGCTGTGGTATGGGAG	GGACTACHVGGGTWTCTAAT	S5
S6	GAGACTATATGCATGTCCGACCAA	GGACTACHVGGGTWTCTAAT	S6
S7	GCACTTCATTTCACTTTAAGGGTG	GGACTACHVGGGTWTCTAAT	S7
S8	CGCGGTTACTAATGTTGCGTTTCT	GGACTACHVGGGTWTCTAAT	S8
S9	TTAACTGGAAGCGAGCAACATCCT	GGACTACHVGGGTWTCTAAT	S9
S10	CACCTTACCTTACCATCACATAGG	GGACTACHVGGGTWTCTAAT	S10
S11	ACTTTAAGGGTGGTTACGTGGTTG	GGACTACHVGGGTWTCTAAT	S11
S12	TGCAGATCCAACACAGCCACCCAT	GGACTACHVGGGTWTCTAAT	S12
S13	GTGGTATGGGAGGAGGAGTAAAGC	GGACTACHVGGGTWTCTAAT	S13
S14	GAGCAACATCCTTACCGCCTCGGA	GGACTACHVGGGTWTCTAAT	S14
S15	CCATCACATAGGTGTCTCGCAAGC	GGACTACHVGGGTWTCTAAT	S15
S16	TACCGCCTCGGATTAACTGGAAGC	GGACTACHVGGGTWTCTAAT	S16
S17	CGCGGTTACTAAGAGCAACATCCT	GGACTACHVGGGTWTCTAAT	S17
S18	GAGGAGTAAAGCATAGTTAGGGCT	GGACTACHVGGGTWTCTAAT	S18
S19	TGTCTCGCAAGCCACCTTACCTTA	GGACTACHVGGGTWTCTAAT	S19
S20	GTTACGTGGTTGGCACTTCATTTC	GGACTACHVGGGTWTCTAAT	S20
S21	ACAGCCACCCATCCAGGGACTTCT	GGACTACHVGGGTWTCTAAT	S21
S22	GCACTTCATTTCGTGGTATGGGAG	GGACTACHVGGGTWTCTAAT	S22
S23	TTAACTGGAAGCACTTTAAGGGTG	GGACTACHVGGGTWTCTAAT	S23
S24	CGTAAGATGCCTCGCGGTTACTAA	GGACTACHVGGGTWTCTAAT	S24
S25	CACCTTACCTTATGCAGATCCAAC	GGACTACHVGGGTWTCTAAT	S25
S26	ATAGTTAGGGCTCCATCACATAGG	GGACTACHVGGGTWTCTAAT	S26
S27	GTTACGTGGTTGATAGTTAGGGCT	GGACTACHVGGGTWTCTAAT	S27
S28	GTGGTATGGGAGTGTCTCGCAAGC	GGACTACHVGGGTWTCTAAT	S28
S29	GAGCAACATCCTGTTACGTGGTTG	GGACTACHVGGGTWTCTAAT	S29
S30	ACTTTAAGGGTGGAGGAGTAAAGC	GGACTACHVGGGTWTCTAAT	S30
S31	TGCAGATCCAACAGGTACGCAATT	GGACTACHVGGGTWTCTAAT	S31
S32	CCTAAACTACGGATGTCCGACCAA	GGACTACHVGGGTWTCTAAT	S32
S33	CCATCACATAGGACAGCCACCCAT	GGACTACHVGGGTWTCTAAT	S33
S34	GAGGAGTAAAGCCACCTTACCTTA	GGACTACHVGGGTWTCTAAT	S34
S35	TGTTGCGTTTCTTACCGCCTCGGA	GGACTACHVGGGTWTCTAAT	S35
S36	TGTCTCGCAAGCCCAGGGACTTCT	GGACTACHVGGGTWTCTAAT	S36
S37	GTGGTATGGGAGACAGCCACCCAT	GGACTACHVGGGTWTCTAAT	S37
S38	GCACTTCATTTCCCATCACATAGG	GGACTACHVGGGTWTCTAAT	S38
S39	GAGGAGTAAAGCCCAGGGACTTCT	GGACTACHVGGGTWTCTAAT	S39
S40	GAGACTATATGCGAGCAACATCCT	GGACTACHVGGGTWTCTAAT	S40
S41	CCATCACATAGGAGGTACGCAATT	GGACTACHVGGGTWTCTAAT	S41
S42	TTAACTGGAAGCGTGGTATGGGAG	GGACTACHVGGGTWTCTAAT	S42
S43	CGCGGTTACTAAACTTTAAGGGTG	GGACTACHVGGGTWTCTAAT	S43
S44	TGCAGATCCAACATGTCCGACCAA	GGACTACHVGGGTWTCTAAT	S44
S45	CCTAAACTACGGTGTTGCGTTTCT	GGACTACHVGGGTWTCTAAT	S45
S46	ATAGTTAGGGCTTGCAGATCCAAC	GGACTACHVGGGTWTCTAAT	S46
S47	TACCGCCTCGGAGCACTTCATTTC	GGACTACHVGGGTWTCTAAT	S47
S48	CGTAAGATGCCTTTAACTGGAAGC	GGACTACHVGGGTWTCTAAT	S48
S49	TACCGGCTTGCACGCGGTTACTAA	GGACTACHVGGGTWTCTAAT	S49
S50	ACTTTAAGGGTGTGTCTCGCAAGC	GGACTACHVGGGTWTCTAAT	S50
S51	CACCTTACCTTACCTAAACTACGG	GGACTACHVGGGTWTCTAAT	S51
S52	AGGTACGCAATTCGTAAGATGCCT	GGACTACHVGGGTWTCTAAT	S52
S53	GAGCAACATCCTGAGGAGTAAAGC	GGACTACHVGGGTWTCTAAT	S53
S54	TGTTGCGTTTCTGTTACGTGGTTG	GGACTACHVGGGTWTCTAAT	S54
S55	CCATCACATAGGATGTCCGACCAA	GGACTACHVGGGTWTCTAAT	S55
S56	ATAGTTAGGGCTCCTAAACTACGG	GGACTACHVGGGTWTCTAAT	S56
S57	ACAGCCACCCATCGTAAGATGCCT	GGACTACHVGGGTWTCTAAT	S57
S58	TTAACTGGAAGCCCATCACATAGG	GGACTACHVGGGTWTCTAAT	S58
S59	CGCGGTTACTAAGTGGTATGGGAG	GGACTACHVGGGTWTCTAAT	S59
S60	CCTAAACTACGGGAGCAACATCCT	GGACTACHVGGGTWTCTAAT	S60
S61	GAGACTATATGCACTTTAAGGGTG	GGACTACHVGGGTWTCTAAT	S61
S62	TGCAGATCCAACTGTTGCGTTTCT	GGACTACHVGGGTWTCTAAT	S62
S63	GCACTTCATTTCTGCAGATCCAAC	GGACTACHVGGGTWTCTAAT	S63
S64	GTTACGTGGTTGCACCTTACCTTA	GGACTACHVGGGTWTCTAAT	S64
S65	ATCTAGTGGCAACGCGGTTACTAA	GGACTACHVGGGTWTCTAAT	S65
S66	TACCGGCTTGCATTAACTGGAAGC	GGACTACHVGGGTWTCTAAT	S66
S67	CCAGGGACTTCTGAGACTATATGC	GGACTACHVGGGTWTCTAAT	S67
S68	TACCGCCTCGGAATAGTTAGGGCT	GGACTACHVGGGTWTCTAAT	S68
S69	CGTAAGATGCCTGCACTTCATTTC	GGACTACHVGGGTWTCTAAT	S69
S70	AGGTACGCAATTTACCGCCTCGGA	GGACTACHVGGGTWTCTAAT	S70
S71	ATGTCCGACCAAGTTACGTGGTTG	GGACTACHVGGGTWTCTAAT	S71
S72	TGTTGCGTTTCTGAGGAGTAAAGC	GGACTACHVGGGTWTCTAAT	S72
S73	ACTTTAAGGGTGACAGCCACCCAT	GGACTACHVGGGTWTCTAAT	S73
S74	GTGGTATGGGAGAGGTACGCAATT	GGACTACHVGGGTWTCTAAT	S74
S75	GAGCAACATCCTTGTCTCGCAAGC	GGACTACHVGGGTWTCTAAT	S75
S76	CCAGGGACTTCTCGCGGTTACTAA	GGACTACHVGGGTWTCTAAT	S76
S77	ATCTAGTGGCAATTAACTGGAAGC	GGACTACHVGGGTWTCTAAT	S77
S78	CGTAAGATGCCTATAGTTAGGGCT	GGACTACHVGGGTWTCTAAT	S78
S79	TACCGGCTTGCAGCACTTCATTTC	GGACTACHVGGGTWTCTAAT	S79
S80	GTTACGTGGTTGCCAGGGACTTCT	GGACTACHVGGGTWTCTAAT	S80
S81	TACCGCCTCGGACACCTTACCTTA	GGACTACHVGGGTWTCTAAT	S81
S82	GAGGAGTAAAGCGAGGAGTAAAGC	GGACTACHVGGGTWTCTAAT	S82
S83	GTTACGTGGTTGGTTACGTGGTTG	GGACTACHVGGGTWTCTAAT	S83
S84	TACCGCCTCGGATACCGCCTCGGA	GGACTACHVGGGTWTCTAAT	S84
S85	CGTAAGATGCCTCGTAAGATGCCT	GGACTACHVGGGTWTCTAAT	S85
S86	CCAGGGACTTCTCCAGGGACTTCT	GGACTACHVGGGTWTCTAAT	S86
S87	CACCTTACCTTACACCTTACCTTA	GGACTACHVGGGTWTCTAAT	S87
S88	ATAGTTAGGGCTATAGTTAGGGCT	GGACTACHVGGGTWTCTAAT	S88
S89	GCACTTCATTTCGCACTTCATTTC	GGACTACHVGGGTWTCTAAT	S89
S90	TTAACTGGAAGCTTAACTGGAAGC	GGACTACHVGGGTWTCTAAT	S90
S91	CGCGGTTACTAACGCGGTTACTAA	GGACTACHVGGGTWTCTAAT	S91
S92	TGCAGATCCAACCCTAAACTACGG	GGACTACHVGGGTWTCTAAT	S92
S93	CCATCACATAGGTGCAGATCCAAC	GGACTACHVGGGTWTCTAAT	S93
S94	GTGGTATGGGAGCCATCACATAGG	GGACTACHVGGGTWTCTAAT	S94
S95	GAGGAGTAAAGCTGTCTCGCAAGC	GGACTACHVGGGTWTCTAAT	S95
S96	TACCGCCTCGGAGTTACGTGGTTG	GGACTACHVGGGTWTCTAAT	S96
S97	CGTAAGATGCCTTACCGCCTCGGA	GGACTACHVGGGTWTCTAAT	S97
S98	TACCGGCTTGCACGTAAGATGCCT	GGACTACHVGGGTWTCTAAT	S98
S99	CACCTTACCTTACCAGGGACTTCT	GGACTACHVGGGTWTCTAAT	S99
S100	ATAGTTAGGGCTCACCTTACCTTA	GGACTACHVGGGTWTCTAAT	S100
S101	GCACTTCATTTCATAGTTAGGGCT	GGACTACHVGGGTWTCTAAT	S101
S102	TTAACTGGAAGCGCACTTCATTTC	GGACTACHVGGGTWTCTAAT	S102
S103	CGCGGTTACTAATTAACTGGAAGC	GGACTACHVGGGTWTCTAAT	S103
S104	GAGACTATATGCCGCGGTTACTAA	GGACTACHVGGGTWTCTAAT	S104
S105	CCTAAACTACGGGAGACTATATGC	GGACTACHVGGGTWTCTAAT	S105
S106	CCATCACATAGGCCTAAACTACGG	GGACTACHVGGGTWTCTAAT	S106
S107	GAGGAGTAAAGCACAGCCACCCAT	GGACTACHVGGGTWTCTAAT	S107
S108	GTTACGTGGTTGTGTCTCGCAAGC	GGACTACHVGGGTWTCTAAT	S108
S109	TACCGCCTCGGAGAGGAGTAAAGC	GGACTACHVGGGTWTCTAAT	S109
S110	CGTAAGATGCCTGTTACGTGGTTG	GGACTACHVGGGTWTCTAAT	S110
S111	TACCGGCTTGCATACCGCCTCGGA	GGACTACHVGGGTWTCTAAT	S111
S112	ATCTAGTGGCAACGTAAGATGCCT	GGACTACHVGGGTWTCTAAT	S112
S113	ATAGTTAGGGCTCCAGGGACTTCT	GGACTACHVGGGTWTCTAAT	S113
S114	GCACTTCATTTCCACCTTACCTTA	GGACTACHVGGGTWTCTAAT	S114
S115	TTAACTGGAAGCATAGTTAGGGCT	GGACTACHVGGGTWTCTAAT	S115
S116	CGCGGTTACTAAGCACTTCATTTC	GGACTACHVGGGTWTCTAAT	S116
S117	GAGACTATATGCTTAACTGGAAGC	GGACTACHVGGGTWTCTAAT	S117
S118	CCTAAACTACGGCGCGGTTACTAA	GGACTACHVGGGTWTCTAAT	S118
S119	GTTACGTGGTTGACAGCCACCCAT	GGACTACHVGGGTWTCTAAT	S119
S120	TACCGGCTTGCAGTTACGTGGTTG	GGACTACHVGGGTWTCTAAT	S120
S121	ATCTAGTGGCAATACCGCCTCGGA	GGACTACHVGGGTWTCTAAT	S121
S122	CCAGGGACTTCTCGTAAGATGCCT	GGACTACHVGGGTWTCTAAT	S122
S123	GCACTTCATTTCCCAGGGACTTCT	GGACTACHVGGGTWTCTAAT	S123
S124	TTAACTGGAAGCCACCTTACCTTA	GGACTACHVGGGTWTCTAAT	S124
S125	CGCGGTTACTAAATAGTTAGGGCT	GGACTACHVGGGTWTCTAAT	S125
S126	CCTAAACTACGGTTAACTGGAAGC	GGACTACHVGGGTWTCTAAT	S126
S127	TGCAGATCCAACCGCGGTTACTAA	GGACTACHVGGGTWTCTAAT	S127
S128	GAGGAGTAAAGCATGTCCGACCAA	GGACTACHVGGGTWTCTAAT	S128
S129	GTTACGTGGTTGAGGTACGCAATT	GGACTACHVGGGTWTCTAAT	S129
S130	TACCGCCTCGGAACAGCCACCCAT	GGACTACHVGGGTWTCTAAT	S130
S131	CGTAAGATGCCTTGTCTCGCAAGC	GGACTACHVGGGTWTCTAAT	S131
S132	ATCTAGTGGCAAGTTACGTGGTTG	GGACTACHVGGGTWTCTAAT	S132
S133	CCAGGGACTTCTTACCGCCTCGGA	GGACTACHVGGGTWTCTAAT	S133
S134	CACCTTACCTTACGTAAGATGCCT	GGACTACHVGGGTWTCTAAT	S134
S135	TTAACTGGAAGCCCAGGGACTTCT	GGACTACHVGGGTWTCTAAT	S135
S136	CGCGGTTACTAACACCTTACCTTA	GGACTACHVGGGTWTCTAAT	S136
S137	GAGACTATATGCATAGTTAGGGCT	GGACTACHVGGGTWTCTAAT	S137
S138	CCTAAACTACGGGCACTTCATTTC	GGACTACHVGGGTWTCTAAT	S138
S139	GAGGAGTAAAGCTGTTGCGTTTCT	GGACTACHVGGGTWTCTAAT	S139
S140	GTTACGTGGTTGATGTCCGACCAA	GGACTACHVGGGTWTCTAAT	S140
S141	TACCGCCTCGGAAGGTACGCAATT	GGACTACHVGGGTWTCTAAT	S141
S142	CGTAAGATGCCTACAGCCACCCAT	GGACTACHVGGGTWTCTAAT	S142
S143	TACCGGCTTGCATGTCTCGCAAGC	GGACTACHVGGGTWTCTAAT	S143
S144	ATCTAGTGGCAAGAGGAGTAAAGC	GGACTACHVGGGTWTCTAAT	S144
S145	CCAGGGACTTCTGTTACGTGGTTG	GGACTACHVGGGTWTCTAAT	S145
S146	CACCTTACCTTATACCGCCTCGGA	GGACTACHVGGGTWTCTAAT	S146
S147	ATAGTTAGGGCTCGTAAGATGCCT	GGACTACHVGGGTWTCTAAT	S147
S148	CGCGGTTACTAACCAGGGACTTCT	GGACTACHVGGGTWTCTAAT	S148
S149	GAGACTATATGCCACCTTACCTTA	GGACTACHVGGGTWTCTAAT	S149
S150	GTTACGTGGTTGTGTTGCGTTTCT	GGACTACHVGGGTWTCTAAT	S150
S151	TACCGCCTCGGAATGTCCGACCAA	GGACTACHVGGGTWTCTAAT	S151
S152	CGTAAGATGCCTAGGTACGCAATT	GGACTACHVGGGTWTCTAAT	S152
S153	TACCGGCTTGCAACAGCCACCCAT	GGACTACHVGGGTWTCTAAT	S153
S154	ATCTAGTGGCAATGTCTCGCAAGC	GGACTACHVGGGTWTCTAAT	S154
S155	CCAGGGACTTCTGAGGAGTAAAGC	GGACTACHVGGGTWTCTAAT	S155
S156	CACCTTACCTTAGTTACGTGGTTG	GGACTACHVGGGTWTCTAAT	S156
S157	ATAGTTAGGGCTTACCGCCTCGGA	GGACTACHVGGGTWTCTAAT	S157
S158	GCACTTCATTTCCGTAAGATGCCT	GGACTACHVGGGTWTCTAAT	S158
S159	GAGGAGTAAAGCACTTTAAGGGTG	GGACTACHVGGGTWTCTAAT	S159
S160	GTTACGTGGTTGGAGCAACATCCT	GGACTACHVGGGTWTCTAAT	S160
S161	TACCGCCTCGGATGTTGCGTTTCT	GGACTACHVGGGTWTCTAAT	S161
S162	CGTAAGATGCCTATGTCCGACCAA	GGACTACHVGGGTWTCTAAT	S162
S163	TACCGGCTTGCAAGGTACGCAATT	GGACTACHVGGGTWTCTAAT	S163
S164	ATCTAGTGGCAAACAGCCACCCAT	GGACTACHVGGGTWTCTAAT	S164
S165	CCAGGGACTTCTTGTCTCGCAAGC	GGACTACHVGGGTWTCTAAT	S165
S166	CACCTTACCTTAGAGGAGTAAAGC	GGACTACHVGGGTWTCTAAT	S166
S167	ATAGTTAGGGCTGTTACGTGGTTG	GGACTACHVGGGTWTCTAAT	S167
S168	GCACTTCATTTCTACCGCCTCGGA	GGACTACHVGGGTWTCTAAT	S168
S169	TTAACTGGAAGCCGTAAGATGCCT	GGACTACHVGGGTWTCTAAT	S169
S170	GTTACGTGGTTGACTTTAAGGGTG	GGACTACHVGGGTWTCTAAT	S170
S171	CGTAAGATGCCTTGTTGCGTTTCT	GGACTACHVGGGTWTCTAAT	S171
S172	TACCGGCTTGCAATGTCCGACCAA	GGACTACHVGGGTWTCTAAT	S172
S173	ATCTAGTGGCAAAGGTACGCAATT	GGACTACHVGGGTWTCTAAT	S173
S174	CCAGGGACTTCTACAGCCACCCAT	GGACTACHVGGGTWTCTAAT	S174
S175	CACCTTACCTTATGTCTCGCAAGC	GGACTACHVGGGTWTCTAAT	S175
S176	ATAGTTAGGGCTGAGGAGTAAAGC	GGACTACHVGGGTWTCTAAT	S176
S177	GAGCAACATCCTTTAACTGGAAGC	GGACTACHVGGGTWTCTAAT	S177
S178	TGTTGCGTTTCTCGCGGTTACTAA	GGACTACHVGGGTWTCTAAT	S178
S179	ATGTCCGACCAAGAGACTATATGC	GGACTACHVGGGTWTCTAAT	S179
S180	ACAGCCACCCATCCTAAACTACGG	GGACTACHVGGGTWTCTAAT	S180
S181	TGTCTCGCAAGCTGCAGATCCAAC	GGACTACHVGGGTWTCTAAT	S181
S182	GAGGAGTAAAGCCCATCACATAGG	GGACTACHVGGGTWTCTAAT	S182
S183	GTTACGTGGTTGGTGGTATGGGAG	GGACTACHVGGGTWTCTAAT	S183
S184	TACCGCCTCGGAACTTTAAGGGTG	GGACTACHVGGGTWTCTAAT	S184
S185	CGTAAGATGCCTGAGCAACATCCT	GGACTACHVGGGTWTCTAAT	S185
S186	TACCGGCTTGCATGTTGCGTTTCT	GGACTACHVGGGTWTCTAAT	S186
S187	ATCTAGTGGCAAATGTCCGACCAA	GGACTACHVGGGTWTCTAAT	S187
S188	CCAGGGACTTCTAGGTACGCAATT	GGACTACHVGGGTWTCTAAT	S188
S189	AGGTACGCAATTGAGACTATATGC	GGACTACHVGGGTWTCTAAT	S189
S190	TGTCTCGCAAGCCCTAAACTACGG	GGACTACHVGGGTWTCTAAT	S190
S191	GAGGAGTAAAGCTGCAGATCCAAC	GGACTACHVGGGTWTCTAAT	S191
S192	GTTACGTGGTTGCCATCACATAGG	GGACTACHVGGGTWTCTAAT	S192
S193	TACCGCCTCGGAGTGGTATGGGAG	GGACTACHVGGGTWTCTAAT	S193
S194	CGTAAGATGCCTACTTTAAGGGTG	GGACTACHVGGGTWTCTAAT	S194
S195	TACCGGCTTGCAGAGCAACATCCT	GGACTACHVGGGTWTCTAAT	S195
S196	ATCTAGTGGCAATGTTGCGTTTCT	GGACTACHVGGGTWTCTAAT	S196
S197	CCAGGGACTTCTATGTCCGACCAA	GGACTACHVGGGTWTCTAAT	S197
S198	ATGTCCGACCAATTAACTGGAAGC	GGACTACHVGGGTWTCTAAT	S198
S199	AGGTACGCAATTCGCGGTTACTAA	GGACTACHVGGGTWTCTAAT	S199
S200	ACAGCCACCCATGAGACTATATGC	GGACTACHVGGGTWTCTAAT	S200
S201	GAGGAGTAAAGCCCTAAACTACGG	GGACTACHVGGGTWTCTAAT	S201
S202	GTTACGTGGTTGTGCAGATCCAAC	GGACTACHVGGGTWTCTAAT	S202
S203	TACCGCCTCGGACCATCACATAGG	GGACTACHVGGGTWTCTAAT	S203
S204	CGTAAGATGCCTGTGGTATGGGAG	GGACTACHVGGGTWTCTAAT	S204
S205	TACCGGCTTGCAACTTTAAGGGTG	GGACTACHVGGGTWTCTAAT	S205
S206	ATCTAGTGGCAAGAGCAACATCCT	GGACTACHVGGGTWTCTAAT	S206
S207	CCAGGGACTTCTTGTTGCGTTTCT	GGACTACHVGGGTWTCTAAT	S207
S208	CACCTTACCTTAATGTCCGACCAA	GGACTACHVGGGTWTCTAAT	S208
S209	GTTACGTGGTTGCCTAAACTACGG	GGACTACHVGGGTWTCTAAT	S209
S210	TACCGCCTCGGATGCAGATCCAAC	GGACTACHVGGGTWTCTAAT	S210
S211	CGTAAGATGCCTCCATCACATAGG	GGACTACHVGGGTWTCTAAT	S211
S212	TACCGGCTTGCAGTGGTATGGGAG	GGACTACHVGGGTWTCTAAT	S212
S213	ATCTAGTGGCAAACTTTAAGGGTG	GGACTACHVGGGTWTCTAAT	S213
S214	CCAGGGACTTCTGAGCAACATCCT	GGACTACHVGGGTWTCTAAT	S214
S215	CACCTTACCTTATGTTGCGTTTCT	GGACTACHVGGGTWTCTAAT	S215
S216	ATAGTTAGGGCTATGTCCGACCAA	GGACTACHVGGGTWTCTAAT	S216
S217	GCACTTCATTTCAGGTACGCAATT	GGACTACHVGGGTWTCTAAT	S217
S218	TGTCTCGCAAGCCGCGGTTACTAA	GGACTACHVGGGTWTCTAAT	S218
S219	GAGGAGTAAAGCGAGACTATATGC	GGACTACHVGGGTWTCTAAT	S219
S220	TACCGCCTCGGACCTAAACTACGG	GGACTACHVGGGTWTCTAAT	S220
S221	CGTAAGATGCCTTGCAGATCCAAC	GGACTACHVGGGTWTCTAAT	S221
S222	TACCGGCTTGCACCATCACATAGG	GGACTACHVGGGTWTCTAAT	S222
S223	ATCTAGTGGCAAGTGGTATGGGAG	GGACTACHVGGGTWTCTAAT	S223
S224	CCAGGGACTTCTACTTTAAGGGTG	GGACTACHVGGGTWTCTAAT	S224
S225	CACCTTACCTTAGAGCAACATCCT	GGACTACHVGGGTWTCTAAT	S225
S226	ATAGTTAGGGCTTGTTGCGTTTCT	GGACTACHVGGGTWTCTAAT	S226
S227	GCACTTCATTTCATGTCCGACCAA	GGACTACHVGGGTWTCTAAT	S227
S228	GAGGAGTAAAGCCGCGGTTACTAA	GGACTACHVGGGTWTCTAAT	S228
S229	GTTACGTGGTTGGAGACTATATGC	GGACTACHVGGGTWTCTAAT	S229
S230	CGTAAGATGCCTCCTAAACTACGG	GGACTACHVGGGTWTCTAAT	S230
S231	TACCGGCTTGCATGCAGATCCAAC	GGACTACHVGGGTWTCTAAT	S231
S232	ATCTAGTGGCAACCATCACATAGG	GGACTACHVGGGTWTCTAAT	S232
S233	CCAGGGACTTCTGTGGTATGGGAG	GGACTACHVGGGTWTCTAAT	S233
S234	CACCTTACCTTAACTTTAAGGGTG	GGACTACHVGGGTWTCTAAT	S234
S235	ATAGTTAGGGCTGAGCAACATCCT	GGACTACHVGGGTWTCTAAT	S235
S236	GCACTTCATTTCTGTTGCGTTTCT	GGACTACHVGGGTWTCTAAT	S236
S237	TTAACTGGAAGCATGTCCGACCAA	GGACTACHVGGGTWTCTAAT	S237
S238	GAGGAGTAAAGCTTAACTGGAAGC	GGACTACHVGGGTWTCTAAT	S238
S239	GTTACGTGGTTGCGCGGTTACTAA	GGACTACHVGGGTWTCTAAT	S239
S240	TACCGCCTCGGAGAGACTATATGC	GGACTACHVGGGTWTCTAAT	S240
S241	ATCTAGTGGCAATGCAGATCCAAC	GGACTACHVGGGTWTCTAAT	S241
S242	CCAGGGACTTCTCCATCACATAGG	GGACTACHVGGGTWTCTAAT	S242
S243	CACCTTACCTTAGTGGTATGGGAG	GGACTACHVGGGTWTCTAAT	S243
S244	ATAGTTAGGGCTACTTTAAGGGTG	GGACTACHVGGGTWTCTAAT	S244
S245	GCACTTCATTTCGAGCAACATCCT	GGACTACHVGGGTWTCTAAT	S245
S246	TTAACTGGAAGCTGTTGCGTTTCT	GGACTACHVGGGTWTCTAAT	S246
S247	CGCGGTTACTAAATGTCCGACCAA	GGACTACHVGGGTWTCTAAT	S247
S248	GAGACTATATGCAGGTACGCAATT	GGACTACHVGGGTWTCTAAT	S248
S249	CCTAAACTACGGACAGCCACCCAT	GGACTACHVGGGTWTCTAAT	S249
S250	TGCAGATCCAACTGTCTCGCAAGC	GGACTACHVGGGTWTCTAAT	S250
S251	CCATCACATAGGGAGGAGTAAAGC	GGACTACHVGGGTWTCTAAT	S251
S252	GAGGAGTAAAGCGCACTTCATTTC	GGACTACHVGGGTWTCTAAT	S252
S253	GTTACGTGGTTGTTAACTGGAAGC	GGACTACHVGGGTWTCTAAT	S253
S254	TACCGCCTCGGACGCGGTTACTAA	GGACTACHVGGGTWTCTAAT	S254
S255	CGTAAGATGCCTGAGACTATATGC	GGACTACHVGGGTWTCTAAT	S255
S256	GCACTTCATTTCCCTAAACTACGG	GGACTACHVGGGTWTCTAAT	S256
S257	TTAACTGGAAGCTGCAGATCCAAC	GGACTACHVGGGTWTCTAAT	S257
S258	CGCGGTTACTAACCATCACATAGG	GGACTACHVGGGTWTCTAAT	S258
S259	GAGACTATATGCGTGGTATGGGAG	GGACTACHVGGGTWTCTAAT	S259
S260	ACAGCCACCCATTACCGCCTCGGA	GGACTACHVGGGTWTCTAAT	S260
S261	TGTCTCGCAAGCCGTAAGATGCCT	GGACTACHVGGGTWTCTAAT	S261
S262	TACCGCCTCGGACCAGGGACTTCT	GGACTACHVGGGTWTCTAAT	S262
S263	CGTAAGATGCCTCACCTTACCTTA	GGACTACHVGGGTWTCTAAT	S263
S264	TACCGGCTTGCAATAGTTAGGGCT	GGACTACHVGGGTWTCTAAT	S264
S265	ATCTAGTGGCAAGCACTTCATTTC	GGACTACHVGGGTWTCTAAT	S265
S266	CCAGGGACTTCTTTAACTGGAAGC	GGACTACHVGGGTWTCTAAT	S266
S267	CACCTTACCTTACGCGGTTACTAA	GGACTACHVGGGTWTCTAAT	S267
S268	ATAGTTAGGGCTGAGACTATATGC	GGACTACHVGGGTWTCTAAT	S268
S269	TTAACTGGAAGCCCTAAACTACGG	GGACTACHVGGGTWTCTAAT	S269
S270	CGCGGTTACTAATGCAGATCCAAC	GGACTACHVGGGTWTCTAAT	S270
S271	GAGACTATATGCCCATCACATAGG	GGACTACHVGGGTWTCTAAT	S271
S272	CCTAAACTACGGGTGGTATGGGAG	GGACTACHVGGGTWTCTAAT	S272
S273	AGGTACGCAATTGAGGAGTAAAGC	GGACTACHVGGGTWTCTAAT	S273
S274	ACAGCCACCCATGTTACGTGGTTG	GGACTACHVGGGTWTCTAAT	S274
S275	TGTCTCGCAAGCTACCGCCTCGGA	GGACTACHVGGGTWTCTAAT	S275
S276	GAGGAGTAAAGCCGTAAGATGCCT	GGACTACHVGGGTWTCTAAT	S276
S277	CGTAAGATGCCTCCAGGGACTTCT	GGACTACHVGGGTWTCTAAT	S277
S278	TACCGGCTTGCACACCTTACCTTA	GGACTACHVGGGTWTCTAAT	S278
S279	ATCTAGTGGCAAATAGTTAGGGCT	GGACTACHVGGGTWTCTAAT	S279
S280	CCAGGGACTTCTGCACTTCATTTC	GGACTACHVGGGTWTCTAAT	S280
S281	CACCTTACCTTATTAACTGGAAGC	GGACTACHVGGGTWTCTAAT	S281
S282	ATAGTTAGGGCTCGCGGTTACTAA	GGACTACHVGGGTWTCTAAT	S282
S283	GCACTTCATTTCGAGACTATATGC	GGACTACHVGGGTWTCTAAT	S283
S284	CGCGGTTACTAACCTAAACTACGG	GGACTACHVGGGTWTCTAAT	S284
S285	GAGACTATATGCTGCAGATCCAAC	GGACTACHVGGGTWTCTAAT	S285
S286	CCTAAACTACGGCCATCACATAGG	GGACTACHVGGGTWTCTAAT	S286
S287	TGCAGATCCAACGTGGTATGGGAG	GGACTACHVGGGTWTCTAAT	S287
S288	CCATCACATAGGACTTTAAGGGTG	GGACTACHVGGGTWTCTAAT	S288
S289	GTGGTATGGGAGGAGCAACATCCT	GGACTACHVGGGTWTCTAAT	S289
S290	TGTCTCGCAAGCGTTACGTGGTTG	GGACTACHVGGGTWTCTAAT	S290
S291	GAGGAGTAAAGCTACCGCCTCGGA	GGACTACHVGGGTWTCTAAT	S291
S292	GTTACGTGGTTGCGTAAGATGCCT	GGACTACHVGGGTWTCTAAT	S292
S293	TACCGGCTTGCACCAGGGACTTCT	GGACTACHVGGGTWTCTAAT	S293
S294	ATCTAGTGGCAACACCTTACCTTA	GGACTACHVGGGTWTCTAAT	S294
S295	CCAGGGACTTCTATAGTTAGGGCT	GGACTACHVGGGTWTCTAAT	S295
S296	CACCTTACCTTAGCACTTCATTTC	GGACTACHVGGGTWTCTAAT	S296
S297	ATAGTTAGGGCTTTAACTGGAAGC	GGACTACHVGGGTWTCTAAT	S297
S298	GCACTTCATTTCCGCGGTTACTAA	GGACTACHVGGGTWTCTAAT	S298
S299	TTAACTGGAAGCGAGACTATATGC	GGACTACHVGGGTWTCTAAT	S299
S300	CCTAAACTACGGTGCAGATCCAAC	GGACTACHVGGGTWTCTAAT	S300
S301	TGCAGATCCAACCCATCACATAGG	GGACTACHVGGGTWTCTAAT	S301
S302	CCATCACATAGGGTGGTATGGGAG	GGACTACHVGGGTWTCTAAT	S302
S303	CCTAAACTACGGCCTAAACTACGG	GGACTACHVGGGTWTCTAAT	S303
S304	TGCAGATCCAACTGCAGATCCAAC	GGACTACHVGGGTWTCTAAT	S304
S305	CCATCACATAGGCCATCACATAGG	GGACTACHVGGGTWTCTAAT	S305
