# Supplementary material for: An improved dual-indexing approach for multiplexed 16S rRNA gene sequencing on the Illumina MiSeq platform
Source: Microbiome. 2014 Feb 24;2:6. doi: 10.1186/2049-2618-2-6 (PMC3940169; doi:10.1186/2049-2618-2-6)
Supplement: Additional file 6 — QIIME mapping files associated with each sequencing run. [file 2049-2618-2-6-S6.zip › mapping_file/RAV247_252_total_mapping.txt]

#SampleID	BarcodeSequence	LinkerPrimerSequence	Description
S1	CGCGGTTACTAATGCAGATCCAAC	GGACTACHVGGGTWTCTAAT	S1
S2	GAGACTATATGCCCATCACATAGG	GGACTACHVGGGTWTCTAAT	S2
S3	TGCAGATCCAACACTTTAAGGGTG	GGACTACHVGGGTWTCTAAT	S3
S4	GTGGTATGGGAGTGTTGCGTTTCT	GGACTACHVGGGTWTCTAAT	S4
S5	CCATCACATAGGGAGCAACATCCT	GGACTACHVGGGTWTCTAAT	S5
S6	ATGTCCGACCAATGTCTCGCAAGC	GGACTACHVGGGTWTCTAAT	S6
S7	TGTTGCGTTTCTACAGCCACCCAT	GGACTACHVGGGTWTCTAAT	S7
S8	GAGCAACATCCTAGGTACGCAATT	GGACTACHVGGGTWTCTAAT	S8
S9	AGGTACGCAATTGAGGAGTAAAGC	GGACTACHVGGGTWTCTAAT	S9
S10	ACAGCCACCCATGTTACGTGGTTG	GGACTACHVGGGTWTCTAAT	S10
S11	CCTAAACTACGGACTTTAAGGGTG	GGACTACHVGGGTWTCTAAT	S11
S12	GTGGTATGGGAGATGTCCGACCAA	GGACTACHVGGGTWTCTAAT	S12
S13	ACTTTAAGGGTGAGGTACGCAATT	GGACTACHVGGGTWTCTAAT	S13
S14	GAGCAACATCCTACAGCCACCCAT	GGACTACHVGGGTWTCTAAT	S14
S15	TGTTGCGTTTCTTGTCTCGCAAGC	GGACTACHVGGGTWTCTAAT	S15
S16	ATGTCCGACCAAGAGGAGTAAAGC	GGACTACHVGGGTWTCTAAT	S16
S17	AGGTACGCAATTGTTACGTGGTTG	GGACTACHVGGGTWTCTAAT	S17
S18	TGTCTCGCAAGCCGTAAGATGCCT	GGACTACHVGGGTWTCTAAT	S18
S19	TACCGCCTCGGACCAGGGACTTCT	GGACTACHVGGGTWTCTAAT	S19
S20	TACCGGCTTGCAATAGTTAGGGCT	GGACTACHVGGGTWTCTAAT	S20
S21	ATCTAGTGGCAAGCACTTCATTTC	GGACTACHVGGGTWTCTAAT	S21
S22	CCAGGGACTTCTTTAACTGGAAGC	GGACTACHVGGGTWTCTAAT	S22
S23	CACCTTACCTTACGCGGTTACTAA	GGACTACHVGGGTWTCTAAT	S23
S24	ATAGTTAGGGCTGAGACTATATGC	GGACTACHVGGGTWTCTAAT	S24
S25	TTAACTGGAAGCCCTAAACTACGG	GGACTACHVGGGTWTCTAAT	S25
S26	ATAGTTAGGGCTCCTAAACTACGG	GGACTACHVGGGTWTCTAAT	S26
S27	TGTCTCGCAAGCCCAGGGACTTCT	GGACTACHVGGGTWTCTAAT	S27
S28	CCTAAACTACGGAGGTACGCAATT	GGACTACHVGGGTWTCTAAT	S28
S29	ATAGTTAGGGCTCGCGGTTACTAA	GGACTACHVGGGTWTCTAAT	S29
S30	TGCAGATCCAACACAGCCACCCAT	GGACTACHVGGGTWTCTAAT	S30
S31	ATCTAGTGGCAACCTAAACTACGG	GGACTACHVGGGTWTCTAAT	S31
S32	GTGGTATGGGAGAGGTACGCAATT	GGACTACHVGGGTWTCTAAT	S32
S33	GCACTTCATTTCTGCAGATCCAAC	GGACTACHVGGGTWTCTAAT	S33
S34	CACCTTACCTTACCATCACATAGG	GGACTACHVGGGTWTCTAAT	S34
S35	ACTTTAAGGGTGTGTTGCGTTTCT	GGACTACHVGGGTWTCTAAT	S35
S36	CACCTTACCTTATGCAGATCCAAC	GGACTACHVGGGTWTCTAAT	S36
S37	ATAGTTAGGGCTTGCAGATCCAAC	GGACTACHVGGGTWTCTAAT	S37
S38	GCACTTCATTTCGTGGTATGGGAG	GGACTACHVGGGTWTCTAAT	S38
S39	GAGGAGTAAAGCCCAGGGACTTCT	GGACTACHVGGGTWTCTAAT	S39
S40	TACCGGCTTGCACCAGGGACTTCT	GGACTACHVGGGTWTCTAAT	S40
S41	CCATCACATAGGACAGCCACCCAT	GGACTACHVGGGTWTCTAAT	S41
S42	TGCAGATCCAACAGGTACGCAATT	GGACTACHVGGGTWTCTAAT	S42
S43	CACCTTACCTTACCTAAACTACGG	GGACTACHVGGGTWTCTAAT	S43
S44	CCATCACATAGGAGGTACGCAATT	GGACTACHVGGGTWTCTAAT	S44
S45	ACAGCCACCCATCCAGGGACTTCT	GGACTACHVGGGTWTCTAAT	S45
S46	GCACTTCATTTCCCATCACATAGG	GGACTACHVGGGTWTCTAAT	S46
S47	TACCGCCTCGGACACCTTACCTTA	GGACTACHVGGGTWTCTAAT	S47
S48	GAGGAGTAAAGCATAGTTAGGGCT	GGACTACHVGGGTWTCTAAT	S48
S49	ACTTTAAGGGTGACAGCCACCCAT	GGACTACHVGGGTWTCTAAT	S49
S50	CCTAAACTACGGCCATCACATAGG	GGACTACHVGGGTWTCTAAT	S50
S51	ACTTTAAGGGTGTGTCTCGCAAGC	GGACTACHVGGGTWTCTAAT	S51
S52	TTAACTGGAAGCCCATCACATAGG	GGACTACHVGGGTWTCTAAT	S52
S53	GTTACGTGGTTGCCAGGGACTTCT	GGACTACHVGGGTWTCTAAT	S53
S54	GTGGTATGGGAGTGTCTCGCAAGC	GGACTACHVGGGTWTCTAAT	S54
S55	GAGCAACATCCTTGTCTCGCAAGC	GGACTACHVGGGTWTCTAAT	S55
S56	ATAGTTAGGGCTGTGGTATGGGAG	GGACTACHVGGGTWTCTAAT	S56
S57	GTGGTATGGGAGGAGGAGTAAAGC	GGACTACHVGGGTWTCTAAT	S57
S58	GTGGTATGGGAGACAGCCACCCAT	GGACTACHVGGGTWTCTAAT	S58
S59	TGTCTCGCAAGCCACCTTACCTTA	GGACTACHVGGGTWTCTAAT	S59
S60	CCATCACATAGGTGTCTCGCAAGC	GGACTACHVGGGTWTCTAAT	S60
S61	GTTACGTGGTTGCACCTTACCTTA	GGACTACHVGGGTWTCTAAT	S61
S62	GAGCAACATCCTGAGGAGTAAAGC	GGACTACHVGGGTWTCTAAT	S62
S63	TGTTGCGTTTCTGAGGAGTAAAGC	GGACTACHVGGGTWTCTAAT	S63
S64	TGTCTCGCAAGCGTTACGTGGTTG	GGACTACHVGGGTWTCTAAT	S64
S65	CGCGGTTACTAATGTTGCGTTTCT	GGACTACHVGGGTWTCTAAT	S65
S66	TGTTGCGTTTCTGTTACGTGGTTG	GGACTACHVGGGTWTCTAAT	S66
S67	GAGACTATATGCACTTTAAGGGTG	GGACTACHVGGGTWTCTAAT	S67
S68	ATCTAGTGGCAATTAACTGGAAGC	GGACTACHVGGGTWTCTAAT	S68
S69	GCACTTCATTTCGAGACTATATGC	GGACTACHVGGGTWTCTAAT	S69
S70	CACCTTACCTTATTAACTGGAAGC	GGACTACHVGGGTWTCTAAT	S70
S71	ACTTTAAGGGTGGAGGAGTAAAGC	GGACTACHVGGGTWTCTAAT	S71
S72	ATCTAGTGGCAACACCTTACCTTA	GGACTACHVGGGTWTCTAAT	S72
S73	ACTTTAAGGGTGGTTACGTGGTTG	GGACTACHVGGGTWTCTAAT	S73
S74	ATCTAGTGGCAACGCGGTTACTAA	GGACTACHVGGGTWTCTAAT	S74
S75	CCTAAACTACGGATGTCCGACCAA	GGACTACHVGGGTWTCTAAT	S75
S76	TACCGCCTCGGAATAGTTAGGGCT	GGACTACHVGGGTWTCTAAT	S76
S77	GCACTTCATTTCACTTTAAGGGTG	GGACTACHVGGGTWTCTAAT	S77
S78	TGCAGATCCAACTGTTGCGTTTCT	GGACTACHVGGGTWTCTAAT	S78
S79	GTGGTATGGGAGGAGCAACATCCT	GGACTACHVGGGTWTCTAAT	S79
S80	CGCGGTTACTAAACTTTAAGGGTG	GGACTACHVGGGTWTCTAAT	S80
S81	GAGCAACATCCTATGTCCGACCAA	GGACTACHVGGGTWTCTAAT	S81
S82	GAGCAACATCCTGTTACGTGGTTG	GGACTACHVGGGTWTCTAAT	S82
S83	TTAACTGGAAGCACTTTAAGGGTG	GGACTACHVGGGTWTCTAAT	S83
S84	GTTACGTGGTTGATAGTTAGGGCT	GGACTACHVGGGTWTCTAAT	S84
S85	CGCGGTTACTAAGTGGTATGGGAG	GGACTACHVGGGTWTCTAAT	S85
S86	TTAACTGGAAGCGTGGTATGGGAG	GGACTACHVGGGTWTCTAAT	S86
S87	GTTACGTGGTTGGCACTTCATTTC	GGACTACHVGGGTWTCTAAT	S87
S88	TGTTGCGTTTCTAGGTACGCAATT	GGACTACHVGGGTWTCTAAT	S88
S89	ATCTAGTGGCAAGAGACTATATGC	GGACTACHVGGGTWTCTAAT	S89
S90	GTTACGTGGTTGCGTAAGATGCCT	GGACTACHVGGGTWTCTAAT	S90
S91	GAGACTATATGCATGTCCGACCAA	GGACTACHVGGGTWTCTAAT	S91
S92	GAGGAGTAAAGCTACCGCCTCGGA	GGACTACHVGGGTWTCTAAT	S92
S93	CCATCACATAGGATGTCCGACCAA	GGACTACHVGGGTWTCTAAT	S93
S94	ATGTCCGACCAATACCGCCTCGGA	GGACTACHVGGGTWTCTAAT	S94
S95	TGCAGATCCAACATGTCCGACCAA	GGACTACHVGGGTWTCTAAT	S95
S96	CACCTTACCTTAGAGACTATATGC	GGACTACHVGGGTWTCTAAT	S96
S97	CGTAAGATGCCTTTAACTGGAAGC	GGACTACHVGGGTWTCTAAT	S97
S98	GAGACTATATGCTGTTGCGTTTCT	GGACTACHVGGGTWTCTAAT	S98
S99	CGCGGTTACTAACCTAAACTACGG	GGACTACHVGGGTWTCTAAT	S99
S100	CGTAAGATGCCTGCACTTCATTTC	GGACTACHVGGGTWTCTAAT	S100
S101	ATGTCCGACCAAGTTACGTGGTTG	GGACTACHVGGGTWTCTAAT	S101
S102	TACCGCCTCGGATTAACTGGAAGC	GGACTACHVGGGTWTCTAAT	S102
S103	ATCTAGTGGCAAATAGTTAGGGCT	GGACTACHVGGGTWTCTAAT	S103
S104	GAGCAACATCCTTACCGCCTCGGA	GGACTACHVGGGTWTCTAAT	S104
S105	CGCGGTTACTAAGAGCAACATCCT	GGACTACHVGGGTWTCTAAT	S105
S106	CCTAAACTACGGGAGCAACATCCT	GGACTACHVGGGTWTCTAAT	S106
S107	AGGTACGCAATTTACCGCCTCGGA	GGACTACHVGGGTWTCTAAT	S107
S108	TACCGGCTTGCACGCGGTTACTAA	GGACTACHVGGGTWTCTAAT	S108
S109	CCAGGGACTTCTATAGTTAGGGCT	GGACTACHVGGGTWTCTAAT	S109
S110	CACCTTACCTTAGCACTTCATTTC	GGACTACHVGGGTWTCTAAT	S110
S111	TTAACTGGAAGCGAGACTATATGC	GGACTACHVGGGTWTCTAAT	S111
S112	GAGACTATATGCCCTAAACTACGG	GGACTACHVGGGTWTCTAAT	S112
S113	CCTAAACTACGGTGCAGATCCAAC	GGACTACHVGGGTWTCTAAT	S113
S114	TGCAGATCCAACCCATCACATAGG	GGACTACHVGGGTWTCTAAT	S114
S115	CCAGGGACTTCTCCAGGGACTTCT	GGACTACHVGGGTWTCTAAT	S115
S116	CACCTTACCTTACACCTTACCTTA	GGACTACHVGGGTWTCTAAT	S116
S117	ATAGTTAGGGCTATAGTTAGGGCT	GGACTACHVGGGTWTCTAAT	S117
S118	GCACTTCATTTCGCACTTCATTTC	GGACTACHVGGGTWTCTAAT	S118
S119	TTAACTGGAAGCTTAACTGGAAGC	GGACTACHVGGGTWTCTAAT	S119
S120	CGCGGTTACTAACGCGGTTACTAA	GGACTACHVGGGTWTCTAAT	S120
S121	GAGACTATATGCGAGACTATATGC	GGACTACHVGGGTWTCTAAT	S121
S122	TGCAGATCCAACCCTAAACTACGG	GGACTACHVGGGTWTCTAAT	S122
S123	CCATCACATAGGTGCAGATCCAAC	GGACTACHVGGGTWTCTAAT	S123
S124	GTGGTATGGGAGCCATCACATAGG	GGACTACHVGGGTWTCTAAT	S124
S125	ACTTTAAGGGTGGTGGTATGGGAG	GGACTACHVGGGTWTCTAAT	S125
S126	GAGCAACATCCTACTTTAAGGGTG	GGACTACHVGGGTWTCTAAT	S126
S127	TGTCTCGCAAGCCCATCACATAGG	GGACTACHVGGGTWTCTAAT	S127
S128	GAGGAGTAAAGCGTGGTATGGGAG	GGACTACHVGGGTWTCTAAT	S128
S129	GTTACGTGGTTGACTTTAAGGGTG	GGACTACHVGGGTWTCTAAT	S129
S130	CGTAAGATGCCTTGTTGCGTTTCT	GGACTACHVGGGTWTCTAAT	S130
S131	ATCTAGTGGCAAAGGTACGCAATT	GGACTACHVGGGTWTCTAAT	S131
S132	CCAGGGACTTCTACAGCCACCCAT	GGACTACHVGGGTWTCTAAT	S132
S133	CACCTTACCTTATGTCTCGCAAGC	GGACTACHVGGGTWTCTAAT	S133
S134	TGTTGCGTTTCTGAGCAACATCCT	GGACTACHVGGGTWTCTAAT	S134
S135	ATAGTTAGGGCTGAGGAGTAAAGC	GGACTACHVGGGTWTCTAAT	S135
S136	GCACTTCATTTCGTTACGTGGTTG	GGACTACHVGGGTWTCTAAT	S136
S137	TTAACTGGAAGCTACCGCCTCGGA	GGACTACHVGGGTWTCTAAT	S137
S138	CGCGGTTACTAACGTAAGATGCCT	GGACTACHVGGGTWTCTAAT	S138
S139	TGTCTCGCAAGCTGCAGATCCAAC	GGACTACHVGGGTWTCTAAT	S139
S140	GAGGAGTAAAGCCCATCACATAGG	GGACTACHVGGGTWTCTAAT	S140
S141	TACCGGCTTGCATGTTGCGTTTCT	GGACTACHVGGGTWTCTAAT	S141
S142	ATCTAGTGGCAAATGTCCGACCAA	GGACTACHVGGGTWTCTAAT	S142
S143	CCAGGGACTTCTAGGTACGCAATT	GGACTACHVGGGTWTCTAAT	S143
S144	CACCTTACCTTAACAGCCACCCAT	GGACTACHVGGGTWTCTAAT	S144
S145	ATAGTTAGGGCTTGTCTCGCAAGC	GGACTACHVGGGTWTCTAAT	S145
S146	GCACTTCATTTCGAGGAGTAAAGC	GGACTACHVGGGTWTCTAAT	S146
S147	TTAACTGGAAGCGTTACGTGGTTG	GGACTACHVGGGTWTCTAAT	S147
S148	CGCGGTTACTAATACCGCCTCGGA	GGACTACHVGGGTWTCTAAT	S148
S149	CCATCACATAGGCCAGGGACTTCT	GGACTACHVGGGTWTCTAAT	S149
S150	GAGGAGTAAAGCTGCAGATCCAAC	GGACTACHVGGGTWTCTAAT	S150
S151	GTTACGTGGTTGCCATCACATAGG	GGACTACHVGGGTWTCTAAT	S151
S152	CGTAAGATGCCTACTTTAAGGGTG	GGACTACHVGGGTWTCTAAT	S152
S153	ATCTAGTGGCAATGTTGCGTTTCT	GGACTACHVGGGTWTCTAAT	S153
S154	CCAGGGACTTCTATGTCCGACCAA	GGACTACHVGGGTWTCTAAT	S154
S155	CACCTTACCTTAAGGTACGCAATT	GGACTACHVGGGTWTCTAAT	S155
S156	ATAGTTAGGGCTACAGCCACCCAT	GGACTACHVGGGTWTCTAAT	S156
S157	GCACTTCATTTCTGTCTCGCAAGC	GGACTACHVGGGTWTCTAAT	S157
S158	TTAACTGGAAGCGAGGAGTAAAGC	GGACTACHVGGGTWTCTAAT	S158
S159	CGCGGTTACTAAGTTACGTGGTTG	GGACTACHVGGGTWTCTAAT	S159
S160	CCTAAACTACGGCGTAAGATGCCT	GGACTACHVGGGTWTCTAAT	S160
S161	GTGGTATGGGAGCCAGGGACTTCT	GGACTACHVGGGTWTCTAAT	S161
S162	GTTACGTGGTTGTGCAGATCCAAC	GGACTACHVGGGTWTCTAAT	S162
S163	TACCGCCTCGGACCATCACATAGG	GGACTACHVGGGTWTCTAAT	S163
S164	CGTAAGATGCCTGTGGTATGGGAG	GGACTACHVGGGTWTCTAAT	S164
S165	ATCTAGTGGCAAGAGCAACATCCT	GGACTACHVGGGTWTCTAAT	S165
S166	CCAGGGACTTCTTGTTGCGTTTCT	GGACTACHVGGGTWTCTAAT	S166
S167	CACCTTACCTTAATGTCCGACCAA	GGACTACHVGGGTWTCTAAT	S167
S168	GCACTTCATTTCACAGCCACCCAT	GGACTACHVGGGTWTCTAAT	S168
S169	TTAACTGGAAGCTGTCTCGCAAGC	GGACTACHVGGGTWTCTAAT	S169
S170	CGCGGTTACTAAGAGGAGTAAAGC	GGACTACHVGGGTWTCTAAT	S170
S171	GAGACTATATGCGTTACGTGGTTG	GGACTACHVGGGTWTCTAAT	S171
S172	CCTAAACTACGGTACCGCCTCGGA	GGACTACHVGGGTWTCTAAT	S172
S173	TGCAGATCCAACCGTAAGATGCCT	GGACTACHVGGGTWTCTAAT	S173
S174	GAGCAACATCCTTGCAGATCCAAC	GGACTACHVGGGTWTCTAAT	S174
S175	TGTTGCGTTTCTCCATCACATAGG	GGACTACHVGGGTWTCTAAT	S175
S176	ATGTCCGACCAAGTGGTATGGGAG	GGACTACHVGGGTWTCTAAT	S176
S177	TACCGGCTTGCACGTAAGATGCCT	GGACTACHVGGGTWTCTAAT	S177
S178	ACAGCCACCCATGAGCAACATCCT	GGACTACHVGGGTWTCTAAT	S178
S179	TGTCTCGCAAGCTGTTGCGTTTCT	GGACTACHVGGGTWTCTAAT	S179
S180	GAGGAGTAAAGCATGTCCGACCAA	GGACTACHVGGGTWTCTAAT	S180
S181	GTTACGTGGTTGAGGTACGCAATT	GGACTACHVGGGTWTCTAAT	S181
S182	TACCGCCTCGGAACAGCCACCCAT	GGACTACHVGGGTWTCTAAT	S182
S183	CGTAAGATGCCTTGTCTCGCAAGC	GGACTACHVGGGTWTCTAAT	S183
S184	TACCGGCTTGCAGAGGAGTAAAGC	GGACTACHVGGGTWTCTAAT	S184
S185	ATCTAGTGGCAAGTTACGTGGTTG	GGACTACHVGGGTWTCTAAT	S185
S186	CCAGGGACTTCTTACCGCCTCGGA	GGACTACHVGGGTWTCTAAT	S186
S187	CACCTTACCTTACGTAAGATGCCT	GGACTACHVGGGTWTCTAAT	S187
S188	GAGCAACATCCTCCTAAACTACGG	GGACTACHVGGGTWTCTAAT	S188
S189	TGTTGCGTTTCTTGCAGATCCAAC	GGACTACHVGGGTWTCTAAT	S189
S190	ATGTCCGACCAACCATCACATAGG	GGACTACHVGGGTWTCTAAT	S190
S191	AGGTACGCAATTGTGGTATGGGAG	GGACTACHVGGGTWTCTAAT	S191
S192	ACAGCCACCCATACTTTAAGGGTG	GGACTACHVGGGTWTCTAAT	S192
S193	TGTCTCGCAAGCGAGCAACATCCT	GGACTACHVGGGTWTCTAAT	S193
S194	GAGGAGTAAAGCTGTTGCGTTTCT	GGACTACHVGGGTWTCTAAT	S194
S195	GTTACGTGGTTGATGTCCGACCAA	GGACTACHVGGGTWTCTAAT	S195
S196	TACCGCCTCGGAAGGTACGCAATT	GGACTACHVGGGTWTCTAAT	S196
S197	CGTAAGATGCCTACAGCCACCCAT	GGACTACHVGGGTWTCTAAT	S197
S198	TACCGGCTTGCATGTCTCGCAAGC	GGACTACHVGGGTWTCTAAT	S198
S199	CACCTTACCTTACCAGGGACTTCT	GGACTACHVGGGTWTCTAAT	S199
S200	ATCTAGTGGCAAGAGGAGTAAAGC	GGACTACHVGGGTWTCTAAT	S200
S201	CCAGGGACTTCTGTTACGTGGTTG	GGACTACHVGGGTWTCTAAT	S201
S202	CACCTTACCTTATACCGCCTCGGA	GGACTACHVGGGTWTCTAAT	S202
S203	ATAGTTAGGGCTCGTAAGATGCCT	GGACTACHVGGGTWTCTAAT	S203
S204	CGCGGTTACTAACCAGGGACTTCT	GGACTACHVGGGTWTCTAAT	S204
S205	ATAGTTAGGGCTCACCTTACCTTA	GGACTACHVGGGTWTCTAAT	S205
S206	GCACTTCATTTCATAGTTAGGGCT	GGACTACHVGGGTWTCTAAT	S206
S207	TACCGGCTTGCAACAGCCACCCAT	GGACTACHVGGGTWTCTAAT	S207
S208	ATCTAGTGGCAATGTCTCGCAAGC	GGACTACHVGGGTWTCTAAT	S208
S209	CCAGGGACTTCTGAGGAGTAAAGC	GGACTACHVGGGTWTCTAAT	S209
S210	CACCTTACCTTAGTTACGTGGTTG	GGACTACHVGGGTWTCTAAT	S210
S211	ATAGTTAGGGCTTACCGCCTCGGA	GGACTACHVGGGTWTCTAAT	S211
S212	GCACTTCATTTCCGTAAGATGCCT	GGACTACHVGGGTWTCTAAT	S212
S213	TTAACTGGAAGCGCACTTCATTTC	GGACTACHVGGGTWTCTAAT	S213
S214	CGCGGTTACTAATTAACTGGAAGC	GGACTACHVGGGTWTCTAAT	S214
S215	TACCGGCTTGCAAGGTACGCAATT	GGACTACHVGGGTWTCTAAT	S215
S216	ATCTAGTGGCAAACAGCCACCCAT	GGACTACHVGGGTWTCTAAT	S216
S217	CCAGGGACTTCTTGTCTCGCAAGC	GGACTACHVGGGTWTCTAAT	S217
S218	CACCTTACCTTAGAGGAGTAAAGC	GGACTACHVGGGTWTCTAAT	S218
S219	ATAGTTAGGGCTGTTACGTGGTTG	GGACTACHVGGGTWTCTAAT	S219
S220	GAGACTATATGCCGCGGTTACTAA	GGACTACHVGGGTWTCTAAT	S220
S221	GCACTTCATTTCTACCGCCTCGGA	GGACTACHVGGGTWTCTAAT	S221
S222	TTAACTGGAAGCCGTAAGATGCCT	GGACTACHVGGGTWTCTAAT	S222
S223	CCTAAACTACGGGAGACTATATGC	GGACTACHVGGGTWTCTAAT	S223
S224	CCATCACATAGGCCTAAACTACGG	GGACTACHVGGGTWTCTAAT	S224
S225	GTGGTATGGGAGTGCAGATCCAAC	GGACTACHVGGGTWTCTAAT	S225
S226	GTTACGTGGTTGTGTCTCGCAAGC	GGACTACHVGGGTWTCTAAT	S226
S227	CGTAAGATGCCTGTTACGTGGTTG	GGACTACHVGGGTWTCTAAT	S227
S228	TACCGGCTTGCATACCGCCTCGGA	GGACTACHVGGGTWTCTAAT	S228
S229	ATCTAGTGGCAACGTAAGATGCCT	GGACTACHVGGGTWTCTAAT	S229
S230	ATAGTTAGGGCTCCAGGGACTTCT	GGACTACHVGGGTWTCTAAT	S230
S231	GCACTTCATTTCCACCTTACCTTA	GGACTACHVGGGTWTCTAAT	S231
S232	GTTACGTGGTTGCCTAAACTACGG	GGACTACHVGGGTWTCTAAT	S232
S233	TACCGCCTCGGATGCAGATCCAAC	GGACTACHVGGGTWTCTAAT	S233
S234	CGTAAGATGCCTCCATCACATAGG	GGACTACHVGGGTWTCTAAT	S234
S235	TACCGGCTTGCAGTGGTATGGGAG	GGACTACHVGGGTWTCTAAT	S235
S236	ATCTAGTGGCAAACTTTAAGGGTG	GGACTACHVGGGTWTCTAAT	S236
S237	CCAGGGACTTCTGAGCAACATCCT	GGACTACHVGGGTWTCTAAT	S237
S238	CACCTTACCTTATGTTGCGTTTCT	GGACTACHVGGGTWTCTAAT	S238
S239	TTAACTGGAAGCATAGTTAGGGCT	GGACTACHVGGGTWTCTAAT	S239
S240	ATAGTTAGGGCTATGTCCGACCAA	GGACTACHVGGGTWTCTAAT	S240
S241	GCACTTCATTTCAGGTACGCAATT	GGACTACHVGGGTWTCTAAT	S241
S242	TTAACTGGAAGCACAGCCACCCAT	GGACTACHVGGGTWTCTAAT	S242
S243	CGCGGTTACTAAGCACTTCATTTC	GGACTACHVGGGTWTCTAAT	S243
S244	TGTCTCGCAAGCCGCGGTTACTAA	GGACTACHVGGGTWTCTAAT	S244
S245	GAGGAGTAAAGCGAGACTATATGC	GGACTACHVGGGTWTCTAAT	S245
S246	TACCGCCTCGGACCTAAACTACGG	GGACTACHVGGGTWTCTAAT	S246
S247	CGTAAGATGCCTTGCAGATCCAAC	GGACTACHVGGGTWTCTAAT	S247
S248	TACCGGCTTGCACCATCACATAGG	GGACTACHVGGGTWTCTAAT	S248
S249	GAGACTATATGCTTAACTGGAAGC	GGACTACHVGGGTWTCTAAT	S249
S250	ATCTAGTGGCAAGTGGTATGGGAG	GGACTACHVGGGTWTCTAAT	S250
S251	CCAGGGACTTCTACTTTAAGGGTG	GGACTACHVGGGTWTCTAAT	S251
S252	CACCTTACCTTAGAGCAACATCCT	GGACTACHVGGGTWTCTAAT	S252
S253	ATAGTTAGGGCTTGTTGCGTTTCT	GGACTACHVGGGTWTCTAAT	S253
S254	GCACTTCATTTCATGTCCGACCAA	GGACTACHVGGGTWTCTAAT	S254
S255	TTAACTGGAAGCAGGTACGCAATT	GGACTACHVGGGTWTCTAAT	S255
S256	CCTAAACTACGGCGCGGTTACTAA	GGACTACHVGGGTWTCTAAT	S256
S257	TGTCTCGCAAGCTTAACTGGAAGC	GGACTACHVGGGTWTCTAAT	S257
S258	GAGGAGTAAAGCCGCGGTTACTAA	GGACTACHVGGGTWTCTAAT	S258
S259	TGCAGATCCAACGAGACTATATGC	GGACTACHVGGGTWTCTAAT	S259
S260	GTTACGTGGTTGGAGACTATATGC	GGACTACHVGGGTWTCTAAT	S260
S261	CGTAAGATGCCTCCTAAACTACGG	GGACTACHVGGGTWTCTAAT	S261
S262	TACCGGCTTGCATGCAGATCCAAC	GGACTACHVGGGTWTCTAAT	S262
S263	ATCTAGTGGCAACCATCACATAGG	GGACTACHVGGGTWTCTAAT	S263
S264	CCAGGGACTTCTGTGGTATGGGAG	GGACTACHVGGGTWTCTAAT	S264
S265	CACCTTACCTTAACTTTAAGGGTG	GGACTACHVGGGTWTCTAAT	S265
S266	ATAGTTAGGGCTGAGCAACATCCT	GGACTACHVGGGTWTCTAAT	S266
S267	GCACTTCATTTCTGTTGCGTTTCT	GGACTACHVGGGTWTCTAAT	S267
S268	TTAACTGGAAGCATGTCCGACCAA	GGACTACHVGGGTWTCTAAT	S268
S269	GTGGTATGGGAGCCTAAACTACGG	GGACTACHVGGGTWTCTAAT	S269
S270	TGTCTCGCAAGCGCACTTCATTTC	GGACTACHVGGGTWTCTAAT	S270
S271	GAGGAGTAAAGCTTAACTGGAAGC	GGACTACHVGGGTWTCTAAT	S271
S272	GTTACGTGGTTGCGCGGTTACTAA	GGACTACHVGGGTWTCTAAT	S272
S273	TACCGCCTCGGAGAGACTATATGC	GGACTACHVGGGTWTCTAAT	S273
S274	ATCTAGTGGCAATGCAGATCCAAC	GGACTACHVGGGTWTCTAAT	S274
S275	CCAGGGACTTCTCCATCACATAGG	GGACTACHVGGGTWTCTAAT	S275
S276	CACCTTACCTTAGTGGTATGGGAG	GGACTACHVGGGTWTCTAAT	S276
S277	ATAGTTAGGGCTACTTTAAGGGTG	GGACTACHVGGGTWTCTAAT	S277
S278	GCACTTCATTTCGAGCAACATCCT	GGACTACHVGGGTWTCTAAT	S278
S279	TTAACTGGAAGCTGTTGCGTTTCT	GGACTACHVGGGTWTCTAAT	S279
S280	AGGTACGCAATTCCAGGGACTTCT	GGACTACHVGGGTWTCTAAT	S280
S281	ACAGCCACCCATCACCTTACCTTA	GGACTACHVGGGTWTCTAAT	S281
S282	TGTCTCGCAAGCATAGTTAGGGCT	GGACTACHVGGGTWTCTAAT	S282
S283	GAGGAGTAAAGCGCACTTCATTTC	GGACTACHVGGGTWTCTAAT	S283
S284	GTTACGTGGTTGTTAACTGGAAGC	GGACTACHVGGGTWTCTAAT	S284
S285	TACCGCCTCGGACGCGGTTACTAA	GGACTACHVGGGTWTCTAAT	S285
S286	CGTAAGATGCCTGAGACTATATGC	GGACTACHVGGGTWTCTAAT	S286
S287	GTTACGTGGTTGACAGCCACCCAT	GGACTACHVGGGTWTCTAAT	S287
S288	CGTAAGATGCCTGAGGAGTAAAGC	GGACTACHVGGGTWTCTAAT	S288
S289	TACCGGCTTGCAGTTACGTGGTTG	GGACTACHVGGGTWTCTAAT	S289
S290	ATCTAGTGGCAATACCGCCTCGGA	GGACTACHVGGGTWTCTAAT	S290
S291	GCACTTCATTTCCCAGGGACTTCT	GGACTACHVGGGTWTCTAAT	S291
S292	TTAACTGGAAGCCACCTTACCTTA	GGACTACHVGGGTWTCTAAT	S292
S293	CGCGGTTACTAAATAGTTAGGGCT	GGACTACHVGGGTWTCTAAT	S293
S294	GAGACTATATGCGCACTTCATTTC	GGACTACHVGGGTWTCTAAT	S294
S295	CCTAAACTACGGTTAACTGGAAGC	GGACTACHVGGGTWTCTAAT	S295
S296	TGCAGATCCAACCGCGGTTACTAA	GGACTACHVGGGTWTCTAAT	S296
S297	CCATCACATAGGGAGACTATATGC	GGACTACHVGGGTWTCTAAT	S297
S298	GAGGAGTAAAGCCGTAAGATGCCT	GGACTACHVGGGTWTCTAAT	S298
S299	CGTAAGATGCCTCCAGGGACTTCT	GGACTACHVGGGTWTCTAAT	S299
