# Supplementary material for: An improved dual-indexing approach for multiplexed 16S rRNA gene sequencing on the Illumina MiSeq platform
Source: Microbiome. 2014 Feb 24;2:6. doi: 10.1186/2049-2618-2-6 (PMC3940169; doi:10.1186/2049-2618-2-6)
Supplement: Additional file 6 — QIIME mapping files associated with each sequencing run. [file 2049-2618-2-6-S6.zip › mapping_file/RAV259_265_total_mapping.txt]

#SampleID	BarcodeSequence	LinkerPrimerSequence	Description
S1	ATAGTTAGGGCTATAGTTAGGGCT	GGACTACHVGGGTWTCTAAT	S1
S2	GCACTTCATTTCGCACTTCATTTC	GGACTACHVGGGTWTCTAAT	S2
S3	CCTAAACTACGGCCATCACATAGG	GGACTACHVGGGTWTCTAAT	S3
S4	TTAACTGGAAGCTTAACTGGAAGC	GGACTACHVGGGTWTCTAAT	S4
S5	CGCGGTTACTAACGCGGTTACTAA	GGACTACHVGGGTWTCTAAT	S5
S6	CCATCACATAGGTGCAGATCCAAC	GGACTACHVGGGTWTCTAAT	S6
S7	GTGGTATGGGAGCCATCACATAGG	GGACTACHVGGGTWTCTAAT	S7
S8	GTTACGTGGTTGGTTACGTGGTTG	GGACTACHVGGGTWTCTAAT	S8
S9	TACCGCCTCGGATACCGCCTCGGA	GGACTACHVGGGTWTCTAAT	S9
S10	CGTAAGATGCCTCGTAAGATGCCT	GGACTACHVGGGTWTCTAAT	S10
S11	ACAGCCACCCATAGGTACGCAATT	GGACTACHVGGGTWTCTAAT	S11
S12	TGCAGATCCAACGTGGTATGGGAG	GGACTACHVGGGTWTCTAAT	S12
S13	GAGGAGTAAAGCTGTCTCGCAAGC	GGACTACHVGGGTWTCTAAT	S13
S14	GTTACGTGGTTGGAGGAGTAAAGC	GGACTACHVGGGTWTCTAAT	S14
S15	TACCGCCTCGGAGTTACGTGGTTG	GGACTACHVGGGTWTCTAAT	S15
S16	TGCAGATCCAACCCTAAACTACGG	GGACTACHVGGGTWTCTAAT	S16
S17	CGTAAGATGCCTTACCGCCTCGGA	GGACTACHVGGGTWTCTAAT	S17
S18	TACCGGCTTGCACGTAAGATGCCT	GGACTACHVGGGTWTCTAAT	S18
S19	CCATCACATAGGACTTTAAGGGTG	GGACTACHVGGGTWTCTAAT	S19
S20	GTGGTATGGGAGGAGCAACATCCT	GGACTACHVGGGTWTCTAAT	S20
S21	CACCTTACCTTACCAGGGACTTCT	GGACTACHVGGGTWTCTAAT	S21
S22	ATAGTTAGGGCTCACCTTACCTTA	GGACTACHVGGGTWTCTAAT	S22
S23	GCACTTCATTTCATAGTTAGGGCT	GGACTACHVGGGTWTCTAAT	S23
S24	TTAACTGGAAGCGCACTTCATTTC	GGACTACHVGGGTWTCTAAT	S24
S25	CGCGGTTACTAATTAACTGGAAGC	GGACTACHVGGGTWTCTAAT	S25
S26	GAGACTATATGCCGCGGTTACTAA	GGACTACHVGGGTWTCTAAT	S26
S27	CCTAAACTACGGGAGACTATATGC	GGACTACHVGGGTWTCTAAT	S27
S28	ACTTTAAGGGTGCCATCACATAGG	GGACTACHVGGGTWTCTAAT	S28
S29	GAGCAACATCCTGTGGTATGGGAG	GGACTACHVGGGTWTCTAAT	S29
S30	TGTTGCGTTTCTACTTTAAGGGTG	GGACTACHVGGGTWTCTAAT	S30
S31	ATGTCCGACCAAGAGCAACATCCT	GGACTACHVGGGTWTCTAAT	S31
S32	AGGTACGCAATTTGTTGCGTTTCT	GGACTACHVGGGTWTCTAAT	S32
S33	ACAGCCACCCATATGTCCGACCAA	GGACTACHVGGGTWTCTAAT	S33
S34	TGTCTCGCAAGCAGGTACGCAATT	GGACTACHVGGGTWTCTAAT	S34
S35	GAGGAGTAAAGCACAGCCACCCAT	GGACTACHVGGGTWTCTAAT	S35
S36	GTTACGTGGTTGTGTCTCGCAAGC	GGACTACHVGGGTWTCTAAT	S36
S37	CGTAAGATGCCTGTTACGTGGTTG	GGACTACHVGGGTWTCTAAT	S37
S38	TACCGGCTTGCATACCGCCTCGGA	GGACTACHVGGGTWTCTAAT	S38
S39	ATCTAGTGGCAACGTAAGATGCCT	GGACTACHVGGGTWTCTAAT	S39
S40	TGTTGCGTTTCTAGGTACGCAATT	GGACTACHVGGGTWTCTAAT	S40
S41	ATGTCCGACCAAACAGCCACCCAT	GGACTACHVGGGTWTCTAAT	S41
S42	ATAGTTAGGGCTCCAGGGACTTCT	GGACTACHVGGGTWTCTAAT	S42
S43	GCACTTCATTTCCACCTTACCTTA	GGACTACHVGGGTWTCTAAT	S43
S44	TTAACTGGAAGCATAGTTAGGGCT	GGACTACHVGGGTWTCTAAT	S44
S45	CGCGGTTACTAAGCACTTCATTTC	GGACTACHVGGGTWTCTAAT	S45
S46	GAGACTATATGCTTAACTGGAAGC	GGACTACHVGGGTWTCTAAT	S46
S47	AGGTACGCAATTTGTCTCGCAAGC	GGACTACHVGGGTWTCTAAT	S47
S48	CCTAAACTACGGCGCGGTTACTAA	GGACTACHVGGGTWTCTAAT	S48
S49	GTGGTATGGGAGCCTAAACTACGG	GGACTACHVGGGTWTCTAAT	S49
S50	ACTTTAAGGGTGTGCAGATCCAAC	GGACTACHVGGGTWTCTAAT	S50
S51	GAGCAACATCCTCCATCACATAGG	GGACTACHVGGGTWTCTAAT	S51
S52	TGTTGCGTTTCTGTGGTATGGGAG	GGACTACHVGGGTWTCTAAT	S52
S53	ATGTCCGACCAAACTTTAAGGGTG	GGACTACHVGGGTWTCTAAT	S53
S54	AGGTACGCAATTGAGCAACATCCT	GGACTACHVGGGTWTCTAAT	S54
S55	ACAGCCACCCATTGTTGCGTTTCT	GGACTACHVGGGTWTCTAAT	S55
S56	TGTCTCGCAAGCATGTCCGACCAA	GGACTACHVGGGTWTCTAAT	S56
S57	GAGGAGTAAAGCAGGTACGCAATT	GGACTACHVGGGTWTCTAAT	S57
S58	TACCGCCTCGGATGTCTCGCAAGC	GGACTACHVGGGTWTCTAAT	S58
S59	TACCGGCTTGCAGTTACGTGGTTG	GGACTACHVGGGTWTCTAAT	S59
S60	ATCTAGTGGCAATACCGCCTCGGA	GGACTACHVGGGTWTCTAAT	S60
S61	CCAGGGACTTCTCGTAAGATGCCT	GGACTACHVGGGTWTCTAAT	S61
S62	GTTACGTGGTTGCGTAAGATGCCT	GGACTACHVGGGTWTCTAAT	S62
S63	TACCGGCTTGCACCAGGGACTTCT	GGACTACHVGGGTWTCTAAT	S63
S64	GCACTTCATTTCCCAGGGACTTCT	GGACTACHVGGGTWTCTAAT	S64
S65	GAGACTATATGCGCACTTCATTTC	GGACTACHVGGGTWTCTAAT	S65
S66	CCTAAACTACGGTTAACTGGAAGC	GGACTACHVGGGTWTCTAAT	S66
S67	TGCAGATCCAACCGCGGTTACTAA	GGACTACHVGGGTWTCTAAT	S67
S68	CCATCACATAGGGAGACTATATGC	GGACTACHVGGGTWTCTAAT	S68
S69	GCACTTCATTTCGAGACTATATGC	GGACTACHVGGGTWTCTAAT	S69
S70	CCTAAACTACGGCCTAAACTACGG	GGACTACHVGGGTWTCTAAT	S70
S71	TGCAGATCCAACTGCAGATCCAAC	GGACTACHVGGGTWTCTAAT	S71
S72	CCATCACATAGGCCATCACATAGG	GGACTACHVGGGTWTCTAAT	S72
S73	GAGCAACATCCTGAGCAACATCCT	GGACTACHVGGGTWTCTAAT	S73
S74	CGCGGTTACTAACCTAAACTACGG	GGACTACHVGGGTWTCTAAT	S74
S75	CACCTTACCTTACACCTTACCTTA	GGACTACHVGGGTWTCTAAT	S75
S76	TGTTGCGTTTCTTGTTGCGTTTCT	GGACTACHVGGGTWTCTAAT	S76
S77	ATGTCCGACCAAATGTCCGACCAA	GGACTACHVGGGTWTCTAAT	S77
S78	AGGTACGCAATTAGGTACGCAATT	GGACTACHVGGGTWTCTAAT	S78
S79	ACTTTAAGGGTGGTGGTATGGGAG	GGACTACHVGGGTWTCTAAT	S79
S80	CACCTTACCTTATTAACTGGAAGC	GGACTACHVGGGTWTCTAAT	S80
S81	TGTCTCGCAAGCTGTCTCGCAAGC	GGACTACHVGGGTWTCTAAT	S81
S82	GAGCAACATCCTACTTTAAGGGTG	GGACTACHVGGGTWTCTAAT	S82
S83	TGTTGCGTTTCTGAGCAACATCCT	GGACTACHVGGGTWTCTAAT	S83
S84	ATGTCCGACCAATGTTGCGTTTCT	GGACTACHVGGGTWTCTAAT	S84
S85	AGGTACGCAATTATGTCCGACCAA	GGACTACHVGGGTWTCTAAT	S85
S86	TGTTGCGTTTCTTTAACTGGAAGC	GGACTACHVGGGTWTCTAAT	S86
S87	ATGTCCGACCAACGCGGTTACTAA	GGACTACHVGGGTWTCTAAT	S87
S88	AGGTACGCAATTGAGACTATATGC	GGACTACHVGGGTWTCTAAT	S88
S89	TGTCTCGCAAGCCCTAAACTACGG	GGACTACHVGGGTWTCTAAT	S89
S90	GAGGAGTAAAGCTGCAGATCCAAC	GGACTACHVGGGTWTCTAAT	S90
S91	GTTACGTGGTTGCCATCACATAGG	GGACTACHVGGGTWTCTAAT	S91
S92	CGTAAGATGCCTACTTTAAGGGTG	GGACTACHVGGGTWTCTAAT	S92
S93	CCTAAACTACGGTGCAGATCCAAC	GGACTACHVGGGTWTCTAAT	S93
S94	TACCGGCTTGCAGAGCAACATCCT	GGACTACHVGGGTWTCTAAT	S94
S95	ATCTAGTGGCAATGTTGCGTTTCT	GGACTACHVGGGTWTCTAAT	S95
S96	CCAGGGACTTCTATGTCCGACCAA	GGACTACHVGGGTWTCTAAT	S96
S97	CACCTTACCTTAAGGTACGCAATT	GGACTACHVGGGTWTCTAAT	S97
S98	ATAGTTAGGGCTACAGCCACCCAT	GGACTACHVGGGTWTCTAAT	S98
S99	GCACTTCATTTCTGTCTCGCAAGC	GGACTACHVGGGTWTCTAAT	S99
S100	TTAACTGGAAGCGAGGAGTAAAGC	GGACTACHVGGGTWTCTAAT	S100
S101	CGCGGTTACTAAGTTACGTGGTTG	GGACTACHVGGGTWTCTAAT	S101
S102	TACCGCCTCGGACACCTTACCTTA	GGACTACHVGGGTWTCTAAT	S102
S103	CGTAAGATGCCTCACCTTACCTTA	GGACTACHVGGGTWTCTAAT	S103
S104	TACCGGCTTGCAATAGTTAGGGCT	GGACTACHVGGGTWTCTAAT	S104
S105	GTGGTATGGGAGCCAGGGACTTCT	GGACTACHVGGGTWTCTAAT	S105
S106	ACTTTAAGGGTGCACCTTACCTTA	GGACTACHVGGGTWTCTAAT	S106
S107	GAGCAACATCCTATAGTTAGGGCT	GGACTACHVGGGTWTCTAAT	S107
S108	ATCTAGTGGCAAGCACTTCATTTC	GGACTACHVGGGTWTCTAAT	S108
S109	ATGTCCGACCAATTAACTGGAAGC	GGACTACHVGGGTWTCTAAT	S109
S110	AGGTACGCAATTCGCGGTTACTAA	GGACTACHVGGGTWTCTAAT	S110
S111	ACAGCCACCCATGAGACTATATGC	GGACTACHVGGGTWTCTAAT	S111
S112	GAGGAGTAAAGCCCTAAACTACGG	GGACTACHVGGGTWTCTAAT	S112
S113	CGTAAGATGCCTATAGTTAGGGCT	GGACTACHVGGGTWTCTAAT	S113
S114	GTTACGTGGTTGTGCAGATCCAAC	GGACTACHVGGGTWTCTAAT	S114
S115	TACCGCCTCGGACCATCACATAGG	GGACTACHVGGGTWTCTAAT	S115
S116	TACCGGCTTGCAACTTTAAGGGTG	GGACTACHVGGGTWTCTAAT	S116
S117	ATCTAGTGGCAAGAGCAACATCCT	GGACTACHVGGGTWTCTAAT	S117
S118	CCAGGGACTTCTTGTTGCGTTTCT	GGACTACHVGGGTWTCTAAT	S118
S119	CACCTTACCTTAATGTCCGACCAA	GGACTACHVGGGTWTCTAAT	S119
S120	TGCAGATCCAACCCATCACATAGG	GGACTACHVGGGTWTCTAAT	S120
S121	ATAGTTAGGGCTAGGTACGCAATT	GGACTACHVGGGTWTCTAAT	S121
S122	GCACTTCATTTCACAGCCACCCAT	GGACTACHVGGGTWTCTAAT	S122
S123	TTAACTGGAAGCTGTCTCGCAAGC	GGACTACHVGGGTWTCTAAT	S123
S124	CGCGGTTACTAAGAGGAGTAAAGC	GGACTACHVGGGTWTCTAAT	S124
S125	CACCTTACCTTACGCGGTTACTAA	GGACTACHVGGGTWTCTAAT	S125
S126	ATCTAGTGGCAATTAACTGGAAGC	GGACTACHVGGGTWTCTAAT	S126
S127	CCTAAACTACGGTACCGCCTCGGA	GGACTACHVGGGTWTCTAAT	S127
S128	TGCAGATCCAACCGTAAGATGCCT	GGACTACHVGGGTWTCTAAT	S128
S129	ATAGTTAGGGCTGAGACTATATGC	GGACTACHVGGGTWTCTAAT	S129
S130	CCATCACATAGGGTGGTATGGGAG	GGACTACHVGGGTWTCTAAT	S130
S131	TTAACTGGAAGCCCTAAACTACGG	GGACTACHVGGGTWTCTAAT	S131
S132	ACTTTAAGGGTGCCAGGGACTTCT	GGACTACHVGGGTWTCTAAT	S132
S133	GAGCAACATCCTCACCTTACCTTA	GGACTACHVGGGTWTCTAAT	S133
S134	TGTTGCGTTTCTATAGTTAGGGCT	GGACTACHVGGGTWTCTAAT	S134
S135	ATGTCCGACCAAGCACTTCATTTC	GGACTACHVGGGTWTCTAAT	S135
S136	AGGTACGCAATTTTAACTGGAAGC	GGACTACHVGGGTWTCTAAT	S136
S137	ACAGCCACCCATCGCGGTTACTAA	GGACTACHVGGGTWTCTAAT	S137
S138	TGTCTCGCAAGCGAGACTATATGC	GGACTACHVGGGTWTCTAAT	S138
S139	CACCTTACCTTACCTAAACTACGG	GGACTACHVGGGTWTCTAAT	S139
S140	ATAGTTAGGGCTTGCAGATCCAAC	GGACTACHVGGGTWTCTAAT	S140
S141	GCACTTCATTTCCCATCACATAGG	GGACTACHVGGGTWTCTAAT	S141
S142	TTAACTGGAAGCGTGGTATGGGAG	GGACTACHVGGGTWTCTAAT	S142
S143	CGCGGTTACTAAACTTTAAGGGTG	GGACTACHVGGGTWTCTAAT	S143
S144	GAGACTATATGCGAGCAACATCCT	GGACTACHVGGGTWTCTAAT	S144
S145	CCTAAACTACGGTGTTGCGTTTCT	GGACTACHVGGGTWTCTAAT	S145
S146	TGCAGATCCAACATGTCCGACCAA	GGACTACHVGGGTWTCTAAT	S146
S147	CCATCACATAGGAGGTACGCAATT	GGACTACHVGGGTWTCTAAT	S147
S148	GTGGTATGGGAGACAGCCACCCAT	GGACTACHVGGGTWTCTAAT	S148
S149	ACTTTAAGGGTGTGTCTCGCAAGC	GGACTACHVGGGTWTCTAAT	S149
S150	TGTTGCGTTTCTGTTACGTGGTTG	GGACTACHVGGGTWTCTAAT	S150
S151	ATGTCCGACCAATACCGCCTCGGA	GGACTACHVGGGTWTCTAAT	S151
S152	AGGTACGCAATTCGTAAGATGCCT	GGACTACHVGGGTWTCTAAT	S152
S153	ATAGTTAGGGCTTTAACTGGAAGC	GGACTACHVGGGTWTCTAAT	S153
S154	GCACTTCATTTCCGCGGTTACTAA	GGACTACHVGGGTWTCTAAT	S154
S155	GAGGAGTAAAGCCCAGGGACTTCT	GGACTACHVGGGTWTCTAAT	S155
S156	GTTACGTGGTTGCACCTTACCTTA	GGACTACHVGGGTWTCTAAT	S156
S157	TACCGCCTCGGAATAGTTAGGGCT	GGACTACHVGGGTWTCTAAT	S157
S158	CGTAAGATGCCTGCACTTCATTTC	GGACTACHVGGGTWTCTAAT	S158
S159	TACCGGCTTGCATTAACTGGAAGC	GGACTACHVGGGTWTCTAAT	S159
S160	ATCTAGTGGCAACGCGGTTACTAA	GGACTACHVGGGTWTCTAAT	S160
S161	CCAGGGACTTCTGAGACTATATGC	GGACTACHVGGGTWTCTAAT	S161
S162	ATAGTTAGGGCTCCTAAACTACGG	GGACTACHVGGGTWTCTAAT	S162
S163	GCACTTCATTTCTGCAGATCCAAC	GGACTACHVGGGTWTCTAAT	S163
S164	TTAACTGGAAGCCCATCACATAGG	GGACTACHVGGGTWTCTAAT	S164
S165	CGCGGTTACTAAGTGGTATGGGAG	GGACTACHVGGGTWTCTAAT	S165
S166	GAGACTATATGCACTTTAAGGGTG	GGACTACHVGGGTWTCTAAT	S166
S167	CCTAAACTACGGGAGCAACATCCT	GGACTACHVGGGTWTCTAAT	S167
S168	TGCAGATCCAACTGTTGCGTTTCT	GGACTACHVGGGTWTCTAAT	S168
S169	CCATCACATAGGATGTCCGACCAA	GGACTACHVGGGTWTCTAAT	S169
S170	GTGGTATGGGAGAGGTACGCAATT	GGACTACHVGGGTWTCTAAT	S170
S171	ACTTTAAGGGTGACAGCCACCCAT	GGACTACHVGGGTWTCTAAT	S171
S172	GAGCAACATCCTTGTCTCGCAAGC	GGACTACHVGGGTWTCTAAT	S172
S173	GTTACGTGGTTGTTAACTGGAAGC	GGACTACHVGGGTWTCTAAT	S173
S174	TGTTGCGTTTCTGAGGAGTAAAGC	GGACTACHVGGGTWTCTAAT	S174
S175	ATGTCCGACCAAGTTACGTGGTTG	GGACTACHVGGGTWTCTAAT	S175
S176	AGGTACGCAATTTACCGCCTCGGA	GGACTACHVGGGTWTCTAAT	S176
S177	ACAGCCACCCATCGTAAGATGCCT	GGACTACHVGGGTWTCTAAT	S177
S178	TTAACTGGAAGCGAGACTATATGC	GGACTACHVGGGTWTCTAAT	S178
S179	GAGACTATATGCCCTAAACTACGG	GGACTACHVGGGTWTCTAAT	S179
S180	TACCGCCTCGGACGCGGTTACTAA	GGACTACHVGGGTWTCTAAT	S180
S181	CACCTTACCTTAACAGCCACCCAT	GGACTACHVGGGTWTCTAAT	S181
S182	ATAGTTAGGGCTTGTCTCGCAAGC	GGACTACHVGGGTWTCTAAT	S182
S183	GCACTTCATTTCGAGGAGTAAAGC	GGACTACHVGGGTWTCTAAT	S183
S184	TTAACTGGAAGCGTTACGTGGTTG	GGACTACHVGGGTWTCTAAT	S184
S185	GAGCAACATCCTACAGCCACCCAT	GGACTACHVGGGTWTCTAAT	S185
S186	TGTTGCGTTTCTTGTCTCGCAAGC	GGACTACHVGGGTWTCTAAT	S186
S187	ATGTCCGACCAAGAGGAGTAAAGC	GGACTACHVGGGTWTCTAAT	S187
S188	CCATCACATAGGTGTTGCGTTTCT	GGACTACHVGGGTWTCTAAT	S188
S189	CCATCACATAGGCCAGGGACTTCT	GGACTACHVGGGTWTCTAAT	S189
S190	GTGGTATGGGAGCACCTTACCTTA	GGACTACHVGGGTWTCTAAT	S190
S191	ACTTTAAGGGTGATAGTTAGGGCT	GGACTACHVGGGTWTCTAAT	S191
S192	AGGTACGCAATTGTTACGTGGTTG	GGACTACHVGGGTWTCTAAT	S192
S193	CCATCACATAGGCACCTTACCTTA	GGACTACHVGGGTWTCTAAT	S193
S194	GTGGTATGGGAGATAGTTAGGGCT	GGACTACHVGGGTWTCTAAT	S194
S195	ACTTTAAGGGTGGCACTTCATTTC	GGACTACHVGGGTWTCTAAT	S195
S196	GAGCAACATCCTTTAACTGGAAGC	GGACTACHVGGGTWTCTAAT	S196
S197	TGTTGCGTTTCTCGCGGTTACTAA	GGACTACHVGGGTWTCTAAT	S197
S198	ATGTCCGACCAAGAGACTATATGC	GGACTACHVGGGTWTCTAAT	S198
S199	GTGGTATGGGAGATGTCCGACCAA	GGACTACHVGGGTWTCTAAT	S199
S200	TGTCTCGCAAGCTGCAGATCCAAC	GGACTACHVGGGTWTCTAAT	S200
S201	GAGGAGTAAAGCCCATCACATAGG	GGACTACHVGGGTWTCTAAT	S201
S202	GTTACGTGGTTGGTGGTATGGGAG	GGACTACHVGGGTWTCTAAT	S202
S203	TACCGCCTCGGAACTTTAAGGGTG	GGACTACHVGGGTWTCTAAT	S203
S204	CGTAAGATGCCTGAGCAACATCCT	GGACTACHVGGGTWTCTAAT	S204
S205	TACCGGCTTGCATGTTGCGTTTCT	GGACTACHVGGGTWTCTAAT	S205
S206	ATCTAGTGGCAAATGTCCGACCAA	GGACTACHVGGGTWTCTAAT	S206
S207	CCAGGGACTTCTAGGTACGCAATT	GGACTACHVGGGTWTCTAAT	S207
S208	CCTAAACTACGGATGTCCGACCAA	GGACTACHVGGGTWTCTAAT	S208
S209	CCATCACATAGGACAGCCACCCAT	GGACTACHVGGGTWTCTAAT	S209
S210	AGGTACGCAATTCCTAAACTACGG	GGACTACHVGGGTWTCTAAT	S210
S211	GCACTTCATTTCCCTAAACTACGG	GGACTACHVGGGTWTCTAAT	S211
S212	TGTCTCGCAAGCCCATCACATAGG	GGACTACHVGGGTWTCTAAT	S212
S213	GAGGAGTAAAGCGTGGTATGGGAG	GGACTACHVGGGTWTCTAAT	S213
S214	TACCGCCTCGGAGAGCAACATCCT	GGACTACHVGGGTWTCTAAT	S214
S215	CGCGGTTACTAACCATCACATAGG	GGACTACHVGGGTWTCTAAT	S215
S216	CGTAAGATGCCTTGTTGCGTTTCT	GGACTACHVGGGTWTCTAAT	S216
S217	TACCGGCTTGCAATGTCCGACCAA	GGACTACHVGGGTWTCTAAT	S217
S218	ATCTAGTGGCAAAGGTACGCAATT	GGACTACHVGGGTWTCTAAT	S218
S219	CACCTTACCTTATGTCTCGCAAGC	GGACTACHVGGGTWTCTAAT	S219
S220	ATAGTTAGGGCTGAGGAGTAAAGC	GGACTACHVGGGTWTCTAAT	S220
S221	GCACTTCATTTCGTTACGTGGTTG	GGACTACHVGGGTWTCTAAT	S221
S222	TTAACTGGAAGCTACCGCCTCGGA	GGACTACHVGGGTWTCTAAT	S222
S223	CGCGGTTACTAACGTAAGATGCCT	GGACTACHVGGGTWTCTAAT	S223
S224	CCTAAACTACGGACTTTAAGGGTG	GGACTACHVGGGTWTCTAAT	S224
S225	TGCAGATCCAACGAGCAACATCCT	GGACTACHVGGGTWTCTAAT	S225
S226	GAGGAGTAAAGCTTAACTGGAAGC	GGACTACHVGGGTWTCTAAT	S226
S227	ATAGTTAGGGCTGAGCAACATCCT	GGACTACHVGGGTWTCTAAT	S227
S228	CCTAAACTACGGGAGGAGTAAAGC	GGACTACHVGGGTWTCTAAT	S228
S229	GCACTTCATTTCTGTTGCGTTTCT	GGACTACHVGGGTWTCTAAT	S229
S230	GTTACGTGGTTGCCTAAACTACGG	GGACTACHVGGGTWTCTAAT	S230
S231	TTAACTGGAAGCATGTCCGACCAA	GGACTACHVGGGTWTCTAAT	S231
S232	TGCAGATCCAACGTTACGTGGTTG	GGACTACHVGGGTWTCTAAT	S232
S233	CGCGGTTACTAAAGGTACGCAATT	GGACTACHVGGGTWTCTAAT	S233
S234	TACCGCCTCGGATGCAGATCCAAC	GGACTACHVGGGTWTCTAAT	S234
S235	CGTAAGATGCCTCCATCACATAGG	GGACTACHVGGGTWTCTAAT	S235
S236	CCATCACATAGGTACCGCCTCGGA	GGACTACHVGGGTWTCTAAT	S236
S237	GAGACTATATGCACAGCCACCCAT	GGACTACHVGGGTWTCTAAT	S237
S238	TACCGGCTTGCAGTGGTATGGGAG	GGACTACHVGGGTWTCTAAT	S238
S239	CCTAAACTACGGTGTCTCGCAAGC	GGACTACHVGGGTWTCTAAT	S239
S240	GTGGTATGGGAGCGTAAGATGCCT	GGACTACHVGGGTWTCTAAT	S240
S241	ATCTAGTGGCAAACTTTAAGGGTG	GGACTACHVGGGTWTCTAAT	S241
S242	TGCAGATCCAACGAGGAGTAAAGC	GGACTACHVGGGTWTCTAAT	S242
S243	CCATCACATAGGGTTACGTGGTTG	GGACTACHVGGGTWTCTAAT	S243
S244	GTGGTATGGGAGTACCGCCTCGGA	GGACTACHVGGGTWTCTAAT	S244
S245	ACTTTAAGGGTGCGTAAGATGCCT	GGACTACHVGGGTWTCTAAT	S245
S246	CCAGGGACTTCTGAGCAACATCCT	GGACTACHVGGGTWTCTAAT	S246
S247	TGTCTCGCAAGCGAGGAGTAAAGC	GGACTACHVGGGTWTCTAAT	S247
S248	CACCTTACCTTATGTTGCGTTTCT	GGACTACHVGGGTWTCTAAT	S248
S249	GAGGAGTAAAGCGTTACGTGGTTG	GGACTACHVGGGTWTCTAAT	S249
S250	GTTACGTGGTTGTACCGCCTCGGA	GGACTACHVGGGTWTCTAAT	S250
S251	TACCGCCTCGGACGTAAGATGCCT	GGACTACHVGGGTWTCTAAT	S251
S252	ATAGTTAGGGCTATGTCCGACCAA	GGACTACHVGGGTWTCTAAT	S252
S253	TGTTGCGTTTCTCCAGGGACTTCT	GGACTACHVGGGTWTCTAAT	S253
S254	ATGTCCGACCAACACCTTACCTTA	GGACTACHVGGGTWTCTAAT	S254
S255	ATGTCCGACCAACCAGGGACTTCT	GGACTACHVGGGTWTCTAAT	S255
S256	GCACTTCATTTCAGGTACGCAATT	GGACTACHVGGGTWTCTAAT	S256
S257	GTTACGTGGTTGCGCGGTTACTAA	GGACTACHVGGGTWTCTAAT	S257
S258	TTAACTGGAAGCACAGCCACCCAT	GGACTACHVGGGTWTCTAAT	S258
S259	CGCGGTTACTAATGTCTCGCAAGC	GGACTACHVGGGTWTCTAAT	S259
S260	TACCGCCTCGGAGAGACTATATGC	GGACTACHVGGGTWTCTAAT	S260
S261	TACCGGCTTGCACCTAAACTACGG	GGACTACHVGGGTWTCTAAT	S261
S262	GAGACTATATGCGAGGAGTAAAGC	GGACTACHVGGGTWTCTAAT	S262
S263	CCTAAACTACGGGTTACGTGGTTG	GGACTACHVGGGTWTCTAAT	S263
S264	TGCAGATCCAACTACCGCCTCGGA	GGACTACHVGGGTWTCTAAT	S264
S265	AGGTACGCAATTCACCTTACCTTA	GGACTACHVGGGTWTCTAAT	S265
S266	AGGTACGCAATTATAGTTAGGGCT	GGACTACHVGGGTWTCTAAT	S266
S267	CCATCACATAGGCGTAAGATGCCT	GGACTACHVGGGTWTCTAAT	S267
S268	ACAGCCACCCATATAGTTAGGGCT	GGACTACHVGGGTWTCTAAT	S268
S269	ACAGCCACCCATGCACTTCATTTC	GGACTACHVGGGTWTCTAAT	S269
S270	GAGCAACATCCTTGTTGCGTTTCT	GGACTACHVGGGTWTCTAAT	S270
S271	TGTCTCGCAAGCTTAACTGGAAGC	GGACTACHVGGGTWTCTAAT	S271
S272	GAGGAGTAAAGCCGCGGTTACTAA	GGACTACHVGGGTWTCTAAT	S272
S273	ATCTAGTGGCAATGCAGATCCAAC	GGACTACHVGGGTWTCTAAT	S273
S274	CCAGGGACTTCTCCATCACATAGG	GGACTACHVGGGTWTCTAAT	S274
S275	TGTTGCGTTTCTATGTCCGACCAA	GGACTACHVGGGTWTCTAAT	S275
S276	CACCTTACCTTAGTGGTATGGGAG	GGACTACHVGGGTWTCTAAT	S276
S277	TGTTGCGTTTCTCACCTTACCTTA	GGACTACHVGGGTWTCTAAT	S277
S278	GTTACGTGGTTGGAGACTATATGC	GGACTACHVGGGTWTCTAAT	S278
S279	ATGTCCGACCAAATAGTTAGGGCT	GGACTACHVGGGTWTCTAAT	S279
S280	AGGTACGCAATTGCACTTCATTTC	GGACTACHVGGGTWTCTAAT	S280
S281	ACAGCCACCCATTTAACTGGAAGC	GGACTACHVGGGTWTCTAAT	S281
S282	GAGGAGTAAAGCGAGACTATATGC	GGACTACHVGGGTWTCTAAT	S282
S283	TGTCTCGCAAGCGCACTTCATTTC	GGACTACHVGGGTWTCTAAT	S283
S284	CGTAAGATGCCTCCTAAACTACGG	GGACTACHVGGGTWTCTAAT	S284
S285	TACCGCCTCGGACCTAAACTACGG	GGACTACHVGGGTWTCTAAT	S285
S286	TACCGGCTTGCATGCAGATCCAAC	GGACTACHVGGGTWTCTAAT	S286
S287	CGTAAGATGCCTTGCAGATCCAAC	GGACTACHVGGGTWTCTAAT	S287
S288	TACCGGCTTGCACCATCACATAGG	GGACTACHVGGGTWTCTAAT	S288
S289	ATCTAGTGGCAAGTGGTATGGGAG	GGACTACHVGGGTWTCTAAT	S289
S290	CCAGGGACTTCTACTTTAAGGGTG	GGACTACHVGGGTWTCTAAT	S290
S291	ATCTAGTGGCAACCATCACATAGG	GGACTACHVGGGTWTCTAAT	S291
S292	CCAGGGACTTCTGTGGTATGGGAG	GGACTACHVGGGTWTCTAAT	S292
S293	CACCTTACCTTAGAGCAACATCCT	GGACTACHVGGGTWTCTAAT	S293
S294	CACCTTACCTTAACTTTAAGGGTG	GGACTACHVGGGTWTCTAAT	S294
S295	ATAGTTAGGGCTTGTTGCGTTTCT	GGACTACHVGGGTWTCTAAT	S295
S296	GCACTTCATTTCATGTCCGACCAA	GGACTACHVGGGTWTCTAAT	S296
S297	ACAGCCACCCATTGTCTCGCAAGC	GGACTACHVGGGTWTCTAAT	S297
S298	CGCGGTTACTAAACAGCCACCCAT	GGACTACHVGGGTWTCTAAT	S298
S299	GAGACTATATGCTGTCTCGCAAGC	GGACTACHVGGGTWTCTAAT	S299
S300	ACTTTAAGGGTGCCTAAACTACGG	GGACTACHVGGGTWTCTAAT	S300
S301	ACAGCCACCCATGAGCAACATCCT	GGACTACHVGGGTWTCTAAT	S301
S302	GTTACGTGGTTGAGGTACGCAATT	GGACTACHVGGGTWTCTAAT	S302
S303	CCTAAACTACGGGCACTTCATTTC	GGACTACHVGGGTWTCTAAT	S303
S304	ACAGCCACCCATGTGGTATGGGAG	GGACTACHVGGGTWTCTAAT	S304
S305	GAGCAACATCCTTGCAGATCCAAC	GGACTACHVGGGTWTCTAAT	S305
S306	TACCGCCTCGGAACAGCCACCCAT	GGACTACHVGGGTWTCTAAT	S306
S307	CACCTTACCTTACGTAAGATGCCT	GGACTACHVGGGTWTCTAAT	S307
S308	CGTAAGATGCCTACAGCCACCCAT	GGACTACHVGGGTWTCTAAT	S308
S309	GTGGTATGGGAGTTAACTGGAAGC	GGACTACHVGGGTWTCTAAT	S309
S310	GAGCAACATCCTCGTAAGATGCCT	GGACTACHVGGGTWTCTAAT	S310
S311	TGTTGCGTTTCTCCATCACATAGG	GGACTACHVGGGTWTCTAAT	S311
S312	ATGTCCGACCAAGTGGTATGGGAG	GGACTACHVGGGTWTCTAAT	S312
S313	TTAACTGGAAGCCCAGGGACTTCT	GGACTACHVGGGTWTCTAAT	S313
S314	TACCGCCTCGGAAGGTACGCAATT	GGACTACHVGGGTWTCTAAT	S314
S315	AGGTACGCAATTCCATCACATAGG	GGACTACHVGGGTWTCTAAT	S315
S316	GTGGTATGGGAGGCACTTCATTTC	GGACTACHVGGGTWTCTAAT	S316
S317	AGGTACGCAATTACTTTAAGGGTG	GGACTACHVGGGTWTCTAAT	S317
S318	ATCTAGTGGCAAGTTACGTGGTTG	GGACTACHVGGGTWTCTAAT	S318
S319	TGTCTCGCAAGCGAGCAACATCCT	GGACTACHVGGGTWTCTAAT	S319
S320	CCATCACATAGGGAGCAACATCCT	GGACTACHVGGGTWTCTAAT	S320
S321	TGCAGATCCAACTGTCTCGCAAGC	GGACTACHVGGGTWTCTAAT	S321
S322	TGTCTCGCAAGCTGTTGCGTTTCT	GGACTACHVGGGTWTCTAAT	S322
S323	CGCGGTTACTAATGCAGATCCAAC	GGACTACHVGGGTWTCTAAT	S323
S324	GAGACTATATGCCCATCACATAGG	GGACTACHVGGGTWTCTAAT	S324
S325	GAGCAACATCCTCCTAAACTACGG	GGACTACHVGGGTWTCTAAT	S325
S326	CACCTTACCTTATACCGCCTCGGA	GGACTACHVGGGTWTCTAAT	S326
S327	CGTAAGATGCCTCCAGGGACTTCT	GGACTACHVGGGTWTCTAAT	S327
S328	CCAGGGACTTCTCACCTTACCTTA	GGACTACHVGGGTWTCTAAT	S328
S329	GAGGAGTAAAGCATGTCCGACCAA	GGACTACHVGGGTWTCTAAT	S329
S330	TGTTGCGTTTCTTGCAGATCCAAC	GGACTACHVGGGTWTCTAAT	S330
S331	CCAGGGACTTCTGTTACGTGGTTG	GGACTACHVGGGTWTCTAAT	S331
S332	CCTAAACTACGGCCAGGGACTTCT	GGACTACHVGGGTWTCTAAT	S332
S333	CACCTTACCTTAATAGTTAGGGCT	GGACTACHVGGGTWTCTAAT	S333
S334	CGTAAGATGCCTTGTCTCGCAAGC	GGACTACHVGGGTWTCTAAT	S334
S335	CGCGGTTACTAACACCTTACCTTA	GGACTACHVGGGTWTCTAAT	S335
S336	GTTACGTGGTTGATGTCCGACCAA	GGACTACHVGGGTWTCTAAT	S336
S337	TGTCTCGCAAGCACTTTAAGGGTG	GGACTACHVGGGTWTCTAAT	S337
S338	GAGACTATATGCAGGTACGCAATT	GGACTACHVGGGTWTCTAAT	S338
S339	CCAGGGACTTCTTACCGCCTCGGA	GGACTACHVGGGTWTCTAAT	S339
S340	GAGACTATATGCATAGTTAGGGCT	GGACTACHVGGGTWTCTAAT	S340
S341	GAGGAGTAAAGCTGTTGCGTTTCT	GGACTACHVGGGTWTCTAAT	S341
S342	CGCGGTTACTAACCAGGGACTTCT	GGACTACHVGGGTWTCTAAT	S342
S343	TACCGGCTTGCACACCTTACCTTA	GGACTACHVGGGTWTCTAAT	S343
S344	ATGTCCGACCAACCATCACATAGG	GGACTACHVGGGTWTCTAAT	S344
S345	ACAGCCACCCATACTTTAAGGGTG	GGACTACHVGGGTWTCTAAT	S345
S346	CCTAAACTACGGATAGTTAGGGCT	GGACTACHVGGGTWTCTAAT	S346
S347	ACAGCCACCCATCCATCACATAGG	GGACTACHVGGGTWTCTAAT	S347
S348	ATAGTTAGGGCTGTTACGTGGTTG	GGACTACHVGGGTWTCTAAT	S348
S349	AGGTACGCAATTGTGGTATGGGAG	GGACTACHVGGGTWTCTAAT	S349
S350	GTGGTATGGGAGTGTTGCGTTTCT	GGACTACHVGGGTWTCTAAT	S350
S351	CCATCACATAGGGCACTTCATTTC	GGACTACHVGGGTWTCTAAT	S351
S352	CGCGGTTACTAAATGTCCGACCAA	GGACTACHVGGGTWTCTAAT	S352
S353	TACCGGCTTGCATGTCTCGCAAGC	GGACTACHVGGGTWTCTAAT	S353
S354	ATGTCCGACCAATGTCTCGCAAGC	GGACTACHVGGGTWTCTAAT	S354
S355	ATGTCCGACCAACCTAAACTACGG	GGACTACHVGGGTWTCTAAT	S355
S356	ACAGCCACCCATGTTACGTGGTTG	GGACTACHVGGGTWTCTAAT	S356
S357	GCACTTCATTTCTACCGCCTCGGA	GGACTACHVGGGTWTCTAAT	S357
S358	ACTTTAAGGGTGTACCGCCTCGGA	GGACTACHVGGGTWTCTAAT	S358
S359	ATCTAGTGGCAAGAGGAGTAAAGC	GGACTACHVGGGTWTCTAAT	S359
S360	CCATCACATAGGTTAACTGGAAGC	GGACTACHVGGGTWTCTAAT	S360
S361	AGGTACGCAATTTGCAGATCCAAC	GGACTACHVGGGTWTCTAAT	S361
S362	CACCTTACCTTAGAGGAGTAAAGC	GGACTACHVGGGTWTCTAAT	S362
S363	CCTAAACTACGGACAGCCACCCAT	GGACTACHVGGGTWTCTAAT	S363
S364	ATAGTTAGGGCTCGTAAGATGCCT	GGACTACHVGGGTWTCTAAT	S364
S365	TGCAGATCCAACGCACTTCATTTC	GGACTACHVGGGTWTCTAAT	S365
S366	GCACTTCATTTCCGTAAGATGCCT	GGACTACHVGGGTWTCTAAT	S366
S367	TGTCTCGCAAGCTACCGCCTCGGA	GGACTACHVGGGTWTCTAAT	S367
S368	TGCAGATCCAACCACCTTACCTTA	GGACTACHVGGGTWTCTAAT	S368
S369	TGCAGATCCAACACTTTAAGGGTG	GGACTACHVGGGTWTCTAAT	S369
S370	TGTTGCGTTTCTCCTAAACTACGG	GGACTACHVGGGTWTCTAAT	S370
S371	ACTTTAAGGGTGATGTCCGACCAA	GGACTACHVGGGTWTCTAAT	S371
S372	CCTAAACTACGGCACCTTACCTTA	GGACTACHVGGGTWTCTAAT	S372
S373	GTTACGTGGTTGGAGCAACATCCT	GGACTACHVGGGTWTCTAAT	S373
S374	TTAACTGGAAGCTGTTGCGTTTCT	GGACTACHVGGGTWTCTAAT	S374
S375	ATGTCCGACCAATGCAGATCCAAC	GGACTACHVGGGTWTCTAAT	S375
S376	GAGCAACATCCTAGGTACGCAATT	GGACTACHVGGGTWTCTAAT	S376
S377	AGGTACGCAATTGAGGAGTAAAGC	GGACTACHVGGGTWTCTAAT	S377
S378	TGCAGATCCAACATAGTTAGGGCT	GGACTACHVGGGTWTCTAAT	S378
S379	CCAGGGACTTCTTGTCTCGCAAGC	GGACTACHVGGGTWTCTAAT	S379
S380	GAGGAGTAAAGCGAGCAACATCCT	GGACTACHVGGGTWTCTAAT	S380
S381	GTTACGTGGTTGTGTTGCGTTTCT	GGACTACHVGGGTWTCTAAT	S381
S382	ATCTAGTGGCAATGTCTCGCAAGC	GGACTACHVGGGTWTCTAAT	S382
S383	GAGGAGTAAAGCACTTTAAGGGTG	GGACTACHVGGGTWTCTAAT	S383
S384	CCATCACATAGGATAGTTAGGGCT	GGACTACHVGGGTWTCTAAT	S384
S385	TACCGCCTCGGAATGTCCGACCAA	GGACTACHVGGGTWTCTAAT	S385
S386	TACCGGCTTGCAACAGCCACCCAT	GGACTACHVGGGTWTCTAAT	S386
S387	TACCGCCTCGGATGTTGCGTTTCT	GGACTACHVGGGTWTCTAAT	S387
S388	GCACTTCATTTCGAGCAACATCCT	GGACTACHVGGGTWTCTAAT	S388
S389	GTGGTATGGGAGGTTACGTGGTTG	GGACTACHVGGGTWTCTAAT	S389
S390	CCAGGGACTTCTGAGGAGTAAAGC	GGACTACHVGGGTWTCTAAT	S390
S391	ATAGTTAGGGCTTACCGCCTCGGA	GGACTACHVGGGTWTCTAAT	S391
S392	ATCTAGTGGCAAACAGCCACCCAT	GGACTACHVGGGTWTCTAAT	S392
S393	ACTTTAAGGGTGTTAACTGGAAGC	GGACTACHVGGGTWTCTAAT	S393
S394	CCATCACATAGGGAGGAGTAAAGC	GGACTACHVGGGTWTCTAAT	S394
S395	CGTAAGATGCCTAGGTACGCAATT	GGACTACHVGGGTWTCTAAT	S395
S396	TGTTGCGTTTCTACAGCCACCCAT	GGACTACHVGGGTWTCTAAT	S396
S397	CGTAAGATGCCTATGTCCGACCAA	GGACTACHVGGGTWTCTAAT	S397
S398	TTAACTGGAAGCCGTAAGATGCCT	GGACTACHVGGGTWTCTAAT	S398
S399	CTAGACTTTATCCTAGACTTTATC	GGACTACHVGGGTWTCTAAT	S399
S400	TGTCTGACGCAATGTCTGACGCAA	GGACTACHVGGGTWTCTAAT	S400
S401	CTAGACTTTATCTGTCTGACGCAA	GGACTACHVGGGTWTCTAAT	S401
S402	TAACGTGTGTGCTGTCTGACGCAA	GGACTACHVGGGTWTCTAAT	S402
S403	ACAAGGCAAGGCCTAGACTTTATC	GGACTACHVGGGTWTCTAAT	S403
S404	ACAAGGCAAGGCTGTCTGACGCAA	GGACTACHVGGGTWTCTAAT	S404
S405	CTGCATACTGAGTGTCTGACGCAA	GGACTACHVGGGTWTCTAAT	S405
S406	GGCTTACTTGGACTAGACTTTATC	GGACTACHVGGGTWTCTAAT	S406
S407	GGCTTACTTGGATGTCTGACGCAA	GGACTACHVGGGTWTCTAAT	S407
S408	GCTACAAGCCCTCTAGACTTTATC	GGACTACHVGGGTWTCTAAT	S408
S409	AACACTCGATCGCTAGACTTTATC	GGACTACHVGGGTWTCTAAT	S409
S410	GCTACAAGCCCTTGTCTGACGCAA	GGACTACHVGGGTWTCTAAT	S410
S411	AACACTCGATCGTGTCTGACGCAA	GGACTACHVGGGTWTCTAAT	S411
S412	TGTCTGACGCAAGGCTTACTTGGA	GGACTACHVGGGTWTCTAAT	S412
S413	GTCTCCTCCCTTGGCTTACTTGGA	GGACTACHVGGGTWTCTAAT	S413
S414	GTCTCCTCCCTTCTGCATACTGAG	GGACTACHVGGGTWTCTAAT	S414
S415	TGGTAAGAGTCTCTGCATACTGAG	GGACTACHVGGGTWTCTAAT	S415
S416	GCTACAAGCCCTGGCTTACTTGGA	GGACTACHVGGGTWTCTAAT	S416
S417	GGCTTACTTGGAGGCTTACTTGGA	GGACTACHVGGGTWTCTAAT	S417
S418	AAGGTGGACAAGCTGCATACTGAG	GGACTACHVGGGTWTCTAAT	S418
S419	CCTGGCTGAATAGGCTTACTTGGA	GGACTACHVGGGTWTCTAAT	S419
S420	AACACTCGATCGGGCTTACTTGGA	GGACTACHVGGGTWTCTAAT	S420
S421	CCTGGCTGAATACCTGGCTGAATA	GGACTACHVGGGTWTCTAAT	S421
S422	GTCTCCTCCCTTCCTGGCTGAATA	GGACTACHVGGGTWTCTAAT	S422
S423	CTAGACTTTATCCCTGGCTGAATA	GGACTACHVGGGTWTCTAAT	S423
S424	AAGGTGGACAAGCCTGGCTGAATA	GGACTACHVGGGTWTCTAAT	S424
S425	TAACGTGTGTGCCCTGGCTGAATA	GGACTACHVGGGTWTCTAAT	S425
S426	GTCTCCTCCCTTTGGTAAGAGTCT	GGACTACHVGGGTWTCTAAT	S426
