# Supplementary material for: An improved dual-indexing approach for multiplexed 16S rRNA gene sequencing on the Illumina MiSeq platform
Source: Microbiome. 2014 Feb 24;2:6. doi: 10.1186/2049-2618-2-6 (PMC3940169; doi:10.1186/2049-2618-2-6)
Supplement: Additional file 6 — QIIME mapping files associated with each sequencing run. [file 2049-2618-2-6-S6.zip › mapping_file/RAV266_270_total_mapping.txt]

#SampleID	BarcodeSequence	LinkerPrimerSequence	Description
S1	TACCGGCTTGCAATGTCCGACCAA	GGACTACHVGGGTWTCTAAT	S1
S2	ATCTAGTGGCAAAGGTACGCAATT	GGACTACHVGGGTWTCTAAT	S2
S3	ATAGTTAGGGCTGAGGAGTAAAGC	GGACTACHVGGGTWTCTAAT	S3
S4	GCACTTCATTTCGTTACGTGGTTG	GGACTACHVGGGTWTCTAAT	S4
S5	TTAACTGGAAGCTACCGCCTCGGA	GGACTACHVGGGTWTCTAAT	S5
S6	CGCGGTTACTAACGTAAGATGCCT	GGACTACHVGGGTWTCTAAT	S6
S7	TGCAGATCCAACCCAGGGACTTCT	GGACTACHVGGGTWTCTAAT	S7
S8	CCATCACATAGGCACCTTACCTTA	GGACTACHVGGGTWTCTAAT	S8
S9	GTGGTATGGGAGATAGTTAGGGCT	GGACTACHVGGGTWTCTAAT	S9
S10	ACTTTAAGGGTGGCACTTCATTTC	GGACTACHVGGGTWTCTAAT	S10
S11	GAGCAACATCCTTTAACTGGAAGC	GGACTACHVGGGTWTCTAAT	S11
S12	TGTTGCGTTTCTCGCGGTTACTAA	GGACTACHVGGGTWTCTAAT	S12
S13	ACAGCCACCCATCCTAAACTACGG	GGACTACHVGGGTWTCTAAT	S13
S14	TGTCTCGCAAGCTGCAGATCCAAC	GGACTACHVGGGTWTCTAAT	S14
S15	GTTACGTGGTTGGTGGTATGGGAG	GGACTACHVGGGTWTCTAAT	S15
S16	TACCGCCTCGGAACTTTAAGGGTG	GGACTACHVGGGTWTCTAAT	S16
S17	CGTAAGATGCCTGAGCAACATCCT	GGACTACHVGGGTWTCTAAT	S17
S18	TACCGGCTTGCATGTTGCGTTTCT	GGACTACHVGGGTWTCTAAT	S18
S19	ATCTAGTGGCAAATGTCCGACCAA	GGACTACHVGGGTWTCTAAT	S19
S20	CCAGGGACTTCTAGGTACGCAATT	GGACTACHVGGGTWTCTAAT	S20
S21	CACCTTACCTTAACAGCCACCCAT	GGACTACHVGGGTWTCTAAT	S21
S22	ATAGTTAGGGCTTGTCTCGCAAGC	GGACTACHVGGGTWTCTAAT	S22
S23	GCACTTCATTTCGAGGAGTAAAGC	GGACTACHVGGGTWTCTAAT	S23
S24	TTAACTGGAAGCGTTACGTGGTTG	GGACTACHVGGGTWTCTAAT	S24
S25	CGCGGTTACTAATACCGCCTCGGA	GGACTACHVGGGTWTCTAAT	S25
S26	GAGACTATATGCCGTAAGATGCCT	GGACTACHVGGGTWTCTAAT	S26
S27	CCATCACATAGGCCAGGGACTTCT	GGACTACHVGGGTWTCTAAT	S27
S28	ACTTTAAGGGTGATAGTTAGGGCT	GGACTACHVGGGTWTCTAAT	S28
S29	TGTTGCGTTTCTTTAACTGGAAGC	GGACTACHVGGGTWTCTAAT	S29
S30	ATGTCCGACCAACGCGGTTACTAA	GGACTACHVGGGTWTCTAAT	S30
S31	AGGTACGCAATTGAGACTATATGC	GGACTACHVGGGTWTCTAAT	S31
S32	GAGGAGTAAAGCTGCAGATCCAAC	GGACTACHVGGGTWTCTAAT	S32
S33	GTTACGTGGTTGCCATCACATAGG	GGACTACHVGGGTWTCTAAT	S33
S34	TACCGCCTCGGAGTGGTATGGGAG	GGACTACHVGGGTWTCTAAT	S34
S35	CGTAAGATGCCTACTTTAAGGGTG	GGACTACHVGGGTWTCTAAT	S35
S36	TACCGGCTTGCAGAGCAACATCCT	GGACTACHVGGGTWTCTAAT	S36
S37	ATCTAGTGGCAATGTTGCGTTTCT	GGACTACHVGGGTWTCTAAT	S37
S38	CACCTTACCTTAAGGTACGCAATT	GGACTACHVGGGTWTCTAAT	S38
S39	ATAGTTAGGGCTACAGCCACCCAT	GGACTACHVGGGTWTCTAAT	S39
S40	GCACTTCATTTCTGTCTCGCAAGC	GGACTACHVGGGTWTCTAAT	S40
S41	TTAACTGGAAGCGAGGAGTAAAGC	GGACTACHVGGGTWTCTAAT	S41
S42	CGCGGTTACTAAGTTACGTGGTTG	GGACTACHVGGGTWTCTAAT	S42
S43	GAGACTATATGCTACCGCCTCGGA	GGACTACHVGGGTWTCTAAT	S43
S44	CCTAAACTACGGCGTAAGATGCCT	GGACTACHVGGGTWTCTAAT	S44
S45	GTGGTATGGGAGCCAGGGACTTCT	GGACTACHVGGGTWTCTAAT	S45
S46	ACTTTAAGGGTGCACCTTACCTTA	GGACTACHVGGGTWTCTAAT	S46
S47	GAGCAACATCCTATAGTTAGGGCT	GGACTACHVGGGTWTCTAAT	S47
S48	AGGTACGCAATTCGCGGTTACTAA	GGACTACHVGGGTWTCTAAT	S48
S49	ACAGCCACCCATGAGACTATATGC	GGACTACHVGGGTWTCTAAT	S49
S50	GAGGAGTAAAGCCCTAAACTACGG	GGACTACHVGGGTWTCTAAT	S50
S51	GTTACGTGGTTGTGCAGATCCAAC	GGACTACHVGGGTWTCTAAT	S51
S52	TACCGCCTCGGACCATCACATAGG	GGACTACHVGGGTWTCTAAT	S52
S53	CGTAAGATGCCTGTGGTATGGGAG	GGACTACHVGGGTWTCTAAT	S53
S54	TACCGGCTTGCAACTTTAAGGGTG	GGACTACHVGGGTWTCTAAT	S54
S55	ATCTAGTGGCAAGAGCAACATCCT	GGACTACHVGGGTWTCTAAT	S55
S56	CCAGGGACTTCTTGTTGCGTTTCT	GGACTACHVGGGTWTCTAAT	S56
S57	CACCTTACCTTAATGTCCGACCAA	GGACTACHVGGGTWTCTAAT	S57
S58	GCACTTCATTTCACAGCCACCCAT	GGACTACHVGGGTWTCTAAT	S58
S59	CGCGGTTACTAAGAGGAGTAAAGC	GGACTACHVGGGTWTCTAAT	S59
S60	GAGACTATATGCGTTACGTGGTTG	GGACTACHVGGGTWTCTAAT	S60
S61	CCTAAACTACGGTACCGCCTCGGA	GGACTACHVGGGTWTCTAAT	S61
S62	TGCAGATCCAACCGTAAGATGCCT	GGACTACHVGGGTWTCTAAT	S62
S63	ACTTTAAGGGTGCCAGGGACTTCT	GGACTACHVGGGTWTCTAAT	S63
S64	GAGCAACATCCTCACCTTACCTTA	GGACTACHVGGGTWTCTAAT	S64
S65	TGTTGCGTTTCTATAGTTAGGGCT	GGACTACHVGGGTWTCTAAT	S65
S66	ATGTCCGACCAAGCACTTCATTTC	GGACTACHVGGGTWTCTAAT	S66
S67	ACAGCCACCCATCGCGGTTACTAA	GGACTACHVGGGTWTCTAAT	S67
S68	CCTAAACTACGGCCTAAACTACGG	GGACTACHVGGGTWTCTAAT	S68
S69	CCATCACATAGGCCATCACATAGG	GGACTACHVGGGTWTCTAAT	S69
S70	GTGGTATGGGAGGTGGTATGGGAG	GGACTACHVGGGTWTCTAAT	S70
S71	TGTCTCGCAAGCCCAGGGACTTCT	GGACTACHVGGGTWTCTAAT	S71
S72	ACTTTAAGGGTGACTTTAAGGGTG	GGACTACHVGGGTWTCTAAT	S72
S73	CACCTTACCTTACCTAAACTACGG	GGACTACHVGGGTWTCTAAT	S73
S74	TTAACTGGAAGCGTGGTATGGGAG	GGACTACHVGGGTWTCTAAT	S74
S75	ATAGTTAGGGCTTGCAGATCCAAC	GGACTACHVGGGTWTCTAAT	S75
S76	TGTTGCGTTTCTTGTTGCGTTTCT	GGACTACHVGGGTWTCTAAT	S76
S77	GCACTTCATTTCCCATCACATAGG	GGACTACHVGGGTWTCTAAT	S77
S78	CCTAAACTACGGTGTTGCGTTTCT	GGACTACHVGGGTWTCTAAT	S78
S79	GAGACTATATGCGAGCAACATCCT	GGACTACHVGGGTWTCTAAT	S79
S80	CCATCACATAGGAGGTACGCAATT	GGACTACHVGGGTWTCTAAT	S80
S81	ATGTCCGACCAAATGTCCGACCAA	GGACTACHVGGGTWTCTAAT	S81
S82	AGGTACGCAATTAGGTACGCAATT	GGACTACHVGGGTWTCTAAT	S82
S83	ACTTTAAGGGTGTGTCTCGCAAGC	GGACTACHVGGGTWTCTAAT	S83
S84	GAGGAGTAAAGCGAGGAGTAAAGC	GGACTACHVGGGTWTCTAAT	S84
S85	GTTACGTGGTTGGTTACGTGGTTG	GGACTACHVGGGTWTCTAAT	S85
S86	TACCGCCTCGGATACCGCCTCGGA	GGACTACHVGGGTWTCTAAT	S86
S87	CGTAAGATGCCTCGTAAGATGCCT	GGACTACHVGGGTWTCTAAT	S87
S88	CACCTTACCTTACACCTTACCTTA	GGACTACHVGGGTWTCTAAT	S88
S89	ATAGTTAGGGCTATAGTTAGGGCT	GGACTACHVGGGTWTCTAAT	S89
S90	GCACTTCATTTCGCACTTCATTTC	GGACTACHVGGGTWTCTAAT	S90
S91	TTAACTGGAAGCTTAACTGGAAGC	GGACTACHVGGGTWTCTAAT	S91
S92	CGCGGTTACTAACGCGGTTACTAA	GGACTACHVGGGTWTCTAAT	S92
S93	CCATCACATAGGTGCAGATCCAAC	GGACTACHVGGGTWTCTAAT	S93
S94	GTGGTATGGGAGCCATCACATAGG	GGACTACHVGGGTWTCTAAT	S94
S95	TGTTGCGTTTCTGTTACGTGGTTG	GGACTACHVGGGTWTCTAAT	S95
S96	GAGCAACATCCTACTTTAAGGGTG	GGACTACHVGGGTWTCTAAT	S96
S97	AGGTACGCAATTATGTCCGACCAA	GGACTACHVGGGTWTCTAAT	S97
S98	GAGGAGTAAAGCTGTCTCGCAAGC	GGACTACHVGGGTWTCTAAT	S98
S99	TACCGCCTCGGAGTTACGTGGTTG	GGACTACHVGGGTWTCTAAT	S99
S100	TACCGGCTTGCACGTAAGATGCCT	GGACTACHVGGGTWTCTAAT	S100
S101	GCACTTCATTTCATAGTTAGGGCT	GGACTACHVGGGTWTCTAAT	S101
S102	CGCGGTTACTAATTAACTGGAAGC	GGACTACHVGGGTWTCTAAT	S102
S103	GAGACTATATGCCGCGGTTACTAA	GGACTACHVGGGTWTCTAAT	S103
S104	CCTAAACTACGGGAGACTATATGC	GGACTACHVGGGTWTCTAAT	S104
S105	GTGGTATGGGAGTGCAGATCCAAC	GGACTACHVGGGTWTCTAAT	S105
S106	ACTTTAAGGGTGCCATCACATAGG	GGACTACHVGGGTWTCTAAT	S106
S107	GAGCAACATCCTGTGGTATGGGAG	GGACTACHVGGGTWTCTAAT	S107
S108	TGTTGCGTTTCTACTTTAAGGGTG	GGACTACHVGGGTWTCTAAT	S108
S109	GAGGAGTAAAGCCCAGGGACTTCT	GGACTACHVGGGTWTCTAAT	S109
S110	GTTACGTGGTTGCACCTTACCTTA	GGACTACHVGGGTWTCTAAT	S110
S111	TACCGCCTCGGAATAGTTAGGGCT	GGACTACHVGGGTWTCTAAT	S111
S112	CGTAAGATGCCTGCACTTCATTTC	GGACTACHVGGGTWTCTAAT	S112
S113	TACCGGCTTGCATTAACTGGAAGC	GGACTACHVGGGTWTCTAAT	S113
S114	CCAGGGACTTCTGAGACTATATGC	GGACTACHVGGGTWTCTAAT	S114
S115	ATAGTTAGGGCTCCTAAACTACGG	GGACTACHVGGGTWTCTAAT	S115
S116	ATGTCCGACCAAGAGCAACATCCT	GGACTACHVGGGTWTCTAAT	S116
S117	AGGTACGCAATTTGTTGCGTTTCT	GGACTACHVGGGTWTCTAAT	S117
S118	ACAGCCACCCATATGTCCGACCAA	GGACTACHVGGGTWTCTAAT	S118
S119	GCACTTCATTTCTGCAGATCCAAC	GGACTACHVGGGTWTCTAAT	S119
S120	TTAACTGGAAGCCCATCACATAGG	GGACTACHVGGGTWTCTAAT	S120
S121	GAGGAGTAAAGCACAGCCACCCAT	GGACTACHVGGGTWTCTAAT	S121
S122	TACCGCCTCGGAGAGGAGTAAAGC	GGACTACHVGGGTWTCTAAT	S122
S123	CGTAAGATGCCTGTTACGTGGTTG	GGACTACHVGGGTWTCTAAT	S123
S124	TACCGGCTTGCATACCGCCTCGGA	GGACTACHVGGGTWTCTAAT	S124
S125	ATAGTTAGGGCTCCAGGGACTTCT	GGACTACHVGGGTWTCTAAT	S125
S126	GCACTTCATTTCCACCTTACCTTA	GGACTACHVGGGTWTCTAAT	S126
S127	TTAACTGGAAGCATAGTTAGGGCT	GGACTACHVGGGTWTCTAAT	S127
S128	CCTAAACTACGGCGCGGTTACTAA	GGACTACHVGGGTWTCTAAT	S128
S129	TGCAGATCCAACGAGACTATATGC	GGACTACHVGGGTWTCTAAT	S129
S130	ACTTTAAGGGTGTGCAGATCCAAC	GGACTACHVGGGTWTCTAAT	S130
S131	GAGCAACATCCTCCATCACATAGG	GGACTACHVGGGTWTCTAAT	S131
S132	CGCGGTTACTAAGTGGTATGGGAG	GGACTACHVGGGTWTCTAAT	S132
S133	TGTTGCGTTTCTGTGGTATGGGAG	GGACTACHVGGGTWTCTAAT	S133
S134	AGGTACGCAATTGAGCAACATCCT	GGACTACHVGGGTWTCTAAT	S134
S135	TGTCTCGCAAGCATGTCCGACCAA	GGACTACHVGGGTWTCTAAT	S135
S136	GAGACTATATGCACTTTAAGGGTG	GGACTACHVGGGTWTCTAAT	S136
S137	GTTACGTGGTTGACAGCCACCCAT	GGACTACHVGGGTWTCTAAT	S137
S138	CGTAAGATGCCTGAGGAGTAAAGC	GGACTACHVGGGTWTCTAAT	S138
S139	TACCGGCTTGCAGTTACGTGGTTG	GGACTACHVGGGTWTCTAAT	S139
S140	ATCTAGTGGCAATACCGCCTCGGA	GGACTACHVGGGTWTCTAAT	S140
S141	GCACTTCATTTCCCAGGGACTTCT	GGACTACHVGGGTWTCTAAT	S141
S142	TTAACTGGAAGCCACCTTACCTTA	GGACTACHVGGGTWTCTAAT	S142
S143	CGCGGTTACTAAATAGTTAGGGCT	GGACTACHVGGGTWTCTAAT	S143
S144	ACAGCCACCCATCCATCACATAGG	GGACTACHVGGGTWTCTAAT	S144
S145	ATGTCCGACCAAGTGGTATGGGAG	GGACTACHVGGGTWTCTAAT	S145
S146	TGTTGCGTTTCTCCATCACATAGG	GGACTACHVGGGTWTCTAAT	S146
S147	GTTACGTGGTTGGAGCAACATCCT	GGACTACHVGGGTWTCTAAT	S147
S148	CACCTTACCTTATGCAGATCCAAC	GGACTACHVGGGTWTCTAAT	S148
S149	TACCGCCTCGGATGTTGCGTTTCT	GGACTACHVGGGTWTCTAAT	S149
S150	ATAGTTAGGGCTCCATCACATAGG	GGACTACHVGGGTWTCTAAT	S150
S151	GCACTTCATTTCGTGGTATGGGAG	GGACTACHVGGGTWTCTAAT	S151
S152	GTTACGTGGTTGAGGTACGCAATT	GGACTACHVGGGTWTCTAAT	S152
S153	TACCGGCTTGCAAGGTACGCAATT	GGACTACHVGGGTWTCTAAT	S153
S154	ATCTAGTGGCAAACAGCCACCCAT	GGACTACHVGGGTWTCTAAT	S154
S155	CGTAAGATGCCTTGTCTCGCAAGC	GGACTACHVGGGTWTCTAAT	S155
S156	TACCGGCTTGCAGAGGAGTAAAGC	GGACTACHVGGGTWTCTAAT	S156
S157	CCAGGGACTTCTTGTCTCGCAAGC	GGACTACHVGGGTWTCTAAT	S157
S158	GAGACTATATGCTGTTGCGTTTCT	GGACTACHVGGGTWTCTAAT	S158
S159	CCTAAACTACGGATGTCCGACCAA	GGACTACHVGGGTWTCTAAT	S159
S160	ATAGTTAGGGCTGTTACGTGGTTG	GGACTACHVGGGTWTCTAAT	S160
S161	TGCAGATCCAACAGGTACGCAATT	GGACTACHVGGGTWTCTAAT	S161
S162	CCATCACATAGGACAGCCACCCAT	GGACTACHVGGGTWTCTAAT	S162
S163	TTAACTGGAAGCCGTAAGATGCCT	GGACTACHVGGGTWTCTAAT	S163
S164	CGCGGTTACTAACACCTTACCTTA	GGACTACHVGGGTWTCTAAT	S164
S165	CCTAAACTACGGGCACTTCATTTC	GGACTACHVGGGTWTCTAAT	S165
S166	CCTAAACTACGGCCAGGGACTTCT	GGACTACHVGGGTWTCTAAT	S166
S167	CCATCACATAGGCGCGGTTACTAA	GGACTACHVGGGTWTCTAAT	S167
S168	TGCAGATCCAACCACCTTACCTTA	GGACTACHVGGGTWTCTAAT	S168
S169	CCATCACATAGGATAGTTAGGGCT	GGACTACHVGGGTWTCTAAT	S169
S170	ATCTAGTGGCAACCTAAACTACGG	GGACTACHVGGGTWTCTAAT	S170
S171	CCAGGGACTTCTTGCAGATCCAAC	GGACTACHVGGGTWTCTAAT	S171
S172	GAGCAACATCCTCCTAAACTACGG	GGACTACHVGGGTWTCTAAT	S172
S173	CACCTTACCTTACCATCACATAGG	GGACTACHVGGGTWTCTAAT	S173
S174	ATAGTTAGGGCTGTGGTATGGGAG	GGACTACHVGGGTWTCTAAT	S174
S175	GAGACTATATGCACAGCCACCCAT	GGACTACHVGGGTWTCTAAT	S175
S176	CACCTTACCTTAGAGCAACATCCT	GGACTACHVGGGTWTCTAAT	S176
S177	ATGTCCGACCAACCATCACATAGG	GGACTACHVGGGTWTCTAAT	S177
S178	GCACTTCATTTCACTTTAAGGGTG	GGACTACHVGGGTWTCTAAT	S178
S179	GAGGAGTAAAGCTGTTGCGTTTCT	GGACTACHVGGGTWTCTAAT	S179
S180	GTTACGTGGTTGATGTCCGACCAA	GGACTACHVGGGTWTCTAAT	S180
S181	GAGACTATATGCATGTCCGACCAA	GGACTACHVGGGTWTCTAAT	S181
S182	CCTAAACTACGGTGTCTCGCAAGC	GGACTACHVGGGTWTCTAAT	S182
S183	TACCGGCTTGCATGTCTCGCAAGC	GGACTACHVGGGTWTCTAAT	S183
S184	CCTAAACTACGGAGGTACGCAATT	GGACTACHVGGGTWTCTAAT	S184
S185	TGCAGATCCAACACAGCCACCCAT	GGACTACHVGGGTWTCTAAT	S185
S186	TGCAGATCCAACGAGGAGTAAAGC	GGACTACHVGGGTWTCTAAT	S186
S187	GCACTTCATTTCATGTCCGACCAA	GGACTACHVGGGTWTCTAAT	S187
S188	CCAGGGACTTCTGTTACGTGGTTG	GGACTACHVGGGTWTCTAAT	S188
S189	CCATCACATAGGGTTACGTGGTTG	GGACTACHVGGGTWTCTAAT	S189
S190	TTAACTGGAAGCAGGTACGCAATT	GGACTACHVGGGTWTCTAAT	S190
S191	ATAGTTAGGGCTCGTAAGATGCCT	GGACTACHVGGGTWTCTAAT	S191
S192	ACTTTAAGGGTGGTTACGTGGTTG	GGACTACHVGGGTWTCTAAT	S192
S193	GTGGTATGGGAGTACCGCCTCGGA	GGACTACHVGGGTWTCTAAT	S193
S194	CGCGGTTACTAAACAGCCACCCAT	GGACTACHVGGGTWTCTAAT	S194
S195	CGCGGTTACTAACCAGGGACTTCT	GGACTACHVGGGTWTCTAAT	S195
S196	GAGACTATATGCCACCTTACCTTA	GGACTACHVGGGTWTCTAAT	S196
S197	CCTAAACTACGGATAGTTAGGGCT	GGACTACHVGGGTWTCTAAT	S197
S198	ATCTAGTGGCAAACTTTAAGGGTG	GGACTACHVGGGTWTCTAAT	S198
S199	CCTAAACTACGGGAGGAGTAAAGC	GGACTACHVGGGTWTCTAAT	S199
S200	TGCAGATCCAACGTTACGTGGTTG	GGACTACHVGGGTWTCTAAT	S200
S201	GTTACGTGGTTGGCACTTCATTTC	GGACTACHVGGGTWTCTAAT	S201
S202	ATGTCCGACCAACCAGGGACTTCT	GGACTACHVGGGTWTCTAAT	S202
S203	CCATCACATAGGTACCGCCTCGGA	GGACTACHVGGGTWTCTAAT	S203
S204	TGTTGCGTTTCTCCTAAACTACGG	GGACTACHVGGGTWTCTAAT	S204
S205	CCAGGGACTTCTGAGCAACATCCT	GGACTACHVGGGTWTCTAAT	S205
S206	AGGTACGCAATTCACCTTACCTTA	GGACTACHVGGGTWTCTAAT	S206
S207	GTGGTATGGGAGCGTAAGATGCCT	GGACTACHVGGGTWTCTAAT	S207
S208	AGGTACGCAATTCCATCACATAGG	GGACTACHVGGGTWTCTAAT	S208
S209	TGTCTCGCAAGCACTTTAAGGGTG	GGACTACHVGGGTWTCTAAT	S209
S210	CACCTTACCTTATGTTGCGTTTCT	GGACTACHVGGGTWTCTAAT	S210
S211	ACAGCCACCCATATAGTTAGGGCT	GGACTACHVGGGTWTCTAAT	S211
S212	CGTAAGATGCCTAGGTACGCAATT	GGACTACHVGGGTWTCTAAT	S212
S213	TACCGGCTTGCAACAGCCACCCAT	GGACTACHVGGGTWTCTAAT	S213
S214	ATAGTTAGGGCTATGTCCGACCAA	GGACTACHVGGGTWTCTAAT	S214
S215	TGTCTCGCAAGCGCACTTCATTTC	GGACTACHVGGGTWTCTAAT	S215
S216	ATCTAGTGGCAATGTCTCGCAAGC	GGACTACHVGGGTWTCTAAT	S216
S217	GCACTTCATTTCAGGTACGCAATT	GGACTACHVGGGTWTCTAAT	S217
S218	GAGGAGTAAAGCTTAACTGGAAGC	GGACTACHVGGGTWTCTAAT	S218
S219	TGTTGCGTTTCTCCAGGGACTTCT	GGACTACHVGGGTWTCTAAT	S219
S220	CACCTTACCTTAGTTACGTGGTTG	GGACTACHVGGGTWTCTAAT	S220
S221	ATAGTTAGGGCTTACCGCCTCGGA	GGACTACHVGGGTWTCTAAT	S221
S222	TTAACTGGAAGCACAGCCACCCAT	GGACTACHVGGGTWTCTAAT	S222
S223	GTTACGTGGTTGCGCGGTTACTAA	GGACTACHVGGGTWTCTAAT	S223
S224	ATGTCCGACCAACACCTTACCTTA	GGACTACHVGGGTWTCTAAT	S224
S225	CGCGGTTACTAATGTCTCGCAAGC	GGACTACHVGGGTWTCTAAT	S225
S226	TACCGCCTCGGAGAGACTATATGC	GGACTACHVGGGTWTCTAAT	S226
S227	CCTAAACTACGGCACCTTACCTTA	GGACTACHVGGGTWTCTAAT	S227
S228	TGCAGATCCAACATAGTTAGGGCT	GGACTACHVGGGTWTCTAAT	S228
S229	GAGACTATATGCGAGGAGTAAAGC	GGACTACHVGGGTWTCTAAT	S229
S230	TACCGGCTTGCACCTAAACTACGG	GGACTACHVGGGTWTCTAAT	S230
S231	CCTAAACTACGGGTTACGTGGTTG	GGACTACHVGGGTWTCTAAT	S231
S232	ATCTAGTGGCAATGCAGATCCAAC	GGACTACHVGGGTWTCTAAT	S232
S233	TGTCTCGCAAGCTTAACTGGAAGC	GGACTACHVGGGTWTCTAAT	S233
S234	ACTTTAAGGGTGCGCGGTTACTAA	GGACTACHVGGGTWTCTAAT	S234
S235	TGCAGATCCAACTACCGCCTCGGA	GGACTACHVGGGTWTCTAAT	S235
S236	CCAGGGACTTCTCCATCACATAGG	GGACTACHVGGGTWTCTAAT	S236
S237	GAGGAGTAAAGCCGCGGTTACTAA	GGACTACHVGGGTWTCTAAT	S237
S238	ATGTCCGACCAACCTAAACTACGG	GGACTACHVGGGTWTCTAAT	S238
S239	AGGTACGCAATTTGCAGATCCAAC	GGACTACHVGGGTWTCTAAT	S239
S240	CCATCACATAGGCGTAAGATGCCT	GGACTACHVGGGTWTCTAAT	S240
S241	CACCTTACCTTAGTGGTATGGGAG	GGACTACHVGGGTWTCTAAT	S241
S242	GTTACGTGGTTGGAGACTATATGC	GGACTACHVGGGTWTCTAAT	S242
S243	ATAGTTAGGGCTACTTTAAGGGTG	GGACTACHVGGGTWTCTAAT	S243
S244	CGTAAGATGCCTCCTAAACTACGG	GGACTACHVGGGTWTCTAAT	S244
S245	GCACTTCATTTCGAGCAACATCCT	GGACTACHVGGGTWTCTAAT	S245
S246	GAGCAACATCCTCCAGGGACTTCT	GGACTACHVGGGTWTCTAAT	S246
S247	TTAACTGGAAGCTGTTGCGTTTCT	GGACTACHVGGGTWTCTAAT	S247
S248	ATCTAGTGGCAACCATCACATAGG	GGACTACHVGGGTWTCTAAT	S248
S249	TGTTGCGTTTCTCACCTTACCTTA	GGACTACHVGGGTWTCTAAT	S249
S250	CGCGGTTACTAAATGTCCGACCAA	GGACTACHVGGGTWTCTAAT	S250
S251	CCAGGGACTTCTGTGGTATGGGAG	GGACTACHVGGGTWTCTAAT	S251
S252	ATGTCCGACCAAATAGTTAGGGCT	GGACTACHVGGGTWTCTAAT	S252
S253	GAGACTATATGCAGGTACGCAATT	GGACTACHVGGGTWTCTAAT	S253
S254	CACCTTACCTTAACTTTAAGGGTG	GGACTACHVGGGTWTCTAAT	S254
S255	AGGTACGCAATTGCACTTCATTTC	GGACTACHVGGGTWTCTAAT	S255
S256	CCTAAACTACGGACAGCCACCCAT	GGACTACHVGGGTWTCTAAT	S256
S257	ACAGCCACCCATTTAACTGGAAGC	GGACTACHVGGGTWTCTAAT	S257
S258	TGCAGATCCAACTGTCTCGCAAGC	GGACTACHVGGGTWTCTAAT	S258
S259	TGTCTCGCAAGCCGCGGTTACTAA	GGACTACHVGGGTWTCTAAT	S259
S260	CCATCACATAGGGAGGAGTAAAGC	GGACTACHVGGGTWTCTAAT	S260
S261	GAGGAGTAAAGCGAGACTATATGC	GGACTACHVGGGTWTCTAAT	S261
S262	GTGGTATGGGAGGTTACGTGGTTG	GGACTACHVGGGTWTCTAAT	S262
S263	CGCGGTTACTAAAGGTACGCAATT	GGACTACHVGGGTWTCTAAT	S263
S264	TACCGCCTCGGACCTAAACTACGG	GGACTACHVGGGTWTCTAAT	S264
S265	CGTAAGATGCCTTGCAGATCCAAC	GGACTACHVGGGTWTCTAAT	S265
S266	TACCGGCTTGCACCATCACATAGG	GGACTACHVGGGTWTCTAAT	S266
S267	TACCGCCTCGGATGCAGATCCAAC	GGACTACHVGGGTWTCTAAT	S267
S268	ATCTAGTGGCAAGTGGTATGGGAG	GGACTACHVGGGTWTCTAAT	S268
S269	CGTAAGATGCCTCCATCACATAGG	GGACTACHVGGGTWTCTAAT	S269
S270	CCAGGGACTTCTACTTTAAGGGTG	GGACTACHVGGGTWTCTAAT	S270
S271	TACCGGCTTGCAGTGGTATGGGAG	GGACTACHVGGGTWTCTAAT	S271
