# Supplementary material for: An improved dual-indexing approach for multiplexed 16S rRNA gene sequencing on the Illumina MiSeq platform
Source: Microbiome. 2014 Feb 24;2:6. doi: 10.1186/2049-2618-2-6 (PMC3940169; doi:10.1186/2049-2618-2-6)
Supplement: Additional file 6 — QIIME mapping files associated with each sequencing run. [file 2049-2618-2-6-S6.zip › mapping_file/RAV271_275_total_mapping.txt]

#SampleID	BarcodeSequence	LinkerPrimerSequence	Description
S1	ATCTAGTGGCAACCTAAACTACGG	GGACTACHVGGGTWTCTAAT	S1
S2	CCAGGGACTTCTTGCAGATCCAAC	GGACTACHVGGGTWTCTAAT	S2
S3	CACCTTACCTTACCATCACATAGG	GGACTACHVGGGTWTCTAAT	S3
S4	TTAACTGGAAGCACTTTAAGGGTG	GGACTACHVGGGTWTCTAAT	S4
S5	CGCGGTTACTAAGAGCAACATCCT	GGACTACHVGGGTWTCTAAT	S5
S6	GCACTTCATTTCACTTTAAGGGTG	GGACTACHVGGGTWTCTAAT	S6
S7	CGCGGTTACTAATGTTGCGTTTCT	GGACTACHVGGGTWTCTAAT	S7
S8	CCAGGGACTTCTCCTAAACTACGG	GGACTACHVGGGTWTCTAAT	S8
S9	ACAGCCACCCATCACCTTACCTTA	GGACTACHVGGGTWTCTAAT	S9
S10	CCTAAACTACGGAGGTACGCAATT	GGACTACHVGGGTWTCTAAT	S10
S11	GCACTTCATTTCAGGTACGCAATT	GGACTACHVGGGTWTCTAAT	S11
S12	TACCGGCTTGCAGTGGTATGGGAG	GGACTACHVGGGTWTCTAAT	S12
S13	CACCTTACCTTATGTTGCGTTTCT	GGACTACHVGGGTWTCTAAT	S13
S14	ATAGTTAGGGCTATGTCCGACCAA	GGACTACHVGGGTWTCTAAT	S14
S15	GAGCAACATCCTCGTAAGATGCCT	GGACTACHVGGGTWTCTAAT	S15
S16	CCTAAACTACGGACAGCCACCCAT	GGACTACHVGGGTWTCTAAT	S16
S17	TACCGCCTCGGATTAACTGGAAGC	GGACTACHVGGGTWTCTAAT	S17
S18	CCTAAACTACGGTGTCTCGCAAGC	GGACTACHVGGGTWTCTAAT	S18
S19	TACCGCCTCGGAGAGACTATATGC	GGACTACHVGGGTWTCTAAT	S19
S20	CCATCACATAGGCGTAAGATGCCT	GGACTACHVGGGTWTCTAAT	S20
S21	TACCGCCTCGGATGCAGATCCAAC	GGACTACHVGGGTWTCTAAT	S21
S22	TTAACTGGAAGCATGTCCGACCAA	GGACTACHVGGGTWTCTAAT	S22
S23	CCATCACATAGGGAGGAGTAAAGC	GGACTACHVGGGTWTCTAAT	S23
S24	GTGGTATGGGAGGAGGAGTAAAGC	GGACTACHVGGGTWTCTAAT	S24
S25	CGTAAGATGCCTCGCGGTTACTAA	GGACTACHVGGGTWTCTAAT	S25
S26	TGTCTCGCAAGCTTAACTGGAAGC	GGACTACHVGGGTWTCTAAT	S26
S27	CACCTTACCTTATGCAGATCCAAC	GGACTACHVGGGTWTCTAAT	S27
S28	ACAGCCACCCATCCAGGGACTTCT	GGACTACHVGGGTWTCTAAT	S28
S29	TTAACTGGAAGCACAGCCACCCAT	GGACTACHVGGGTWTCTAAT	S29
S30	ATAGTTAGGGCTCCATCACATAGG	GGACTACHVGGGTWTCTAAT	S30
S31	TGCAGATCCAACGAGGAGTAAAGC	GGACTACHVGGGTWTCTAAT	S31
S32	TACCGGCTTGCATGCAGATCCAAC	GGACTACHVGGGTWTCTAAT	S32
S33	CGCGGTTACTAATGTCTCGCAAGC	GGACTACHVGGGTWTCTAAT	S33
S34	TACCGGCTTGCACCATCACATAGG	GGACTACHVGGGTWTCTAAT	S34
S35	ATCTAGTGGCAAGTGGTATGGGAG	GGACTACHVGGGTWTCTAAT	S35
S36	TGTTGCGTTTCTCCAGGGACTTCT	GGACTACHVGGGTWTCTAAT	S36
S37	CCATCACATAGGGTTACGTGGTTG	GGACTACHVGGGTWTCTAAT	S37
S38	GTGGTATGGGAGTACCGCCTCGGA	GGACTACHVGGGTWTCTAAT	S38
S39	GAGGAGTAAAGCCGCGGTTACTAA	GGACTACHVGGGTWTCTAAT	S39
S40	GTTACGTGGTTGGAGACTATATGC	GGACTACHVGGGTWTCTAAT	S40
S41	ATGTCCGACCAACCAGGGACTTCT	GGACTACHVGGGTWTCTAAT	S41
S42	ATCTAGTGGCAAGAGACTATATGC	GGACTACHVGGGTWTCTAAT	S42
S43	CCAGGGACTTCTCCATCACATAGG	GGACTACHVGGGTWTCTAAT	S43
S44	CACCTTACCTTAGTGGTATGGGAG	GGACTACHVGGGTWTCTAAT	S44
S45	TGTCTCGCAAGCCACCTTACCTTA	GGACTACHVGGGTWTCTAAT	S45
S46	GAGCAACATCCTCCAGGGACTTCT	GGACTACHVGGGTWTCTAAT	S46
S47	GAGGAGTAAAGCCCTAAACTACGG	GGACTACHVGGGTWTCTAAT	S47
S48	ATAGTTAGGGCTTGTTGCGTTTCT	GGACTACHVGGGTWTCTAAT	S48
S49	CGCGGTTACTAAACAGCCACCCAT	GGACTACHVGGGTWTCTAAT	S49
S50	CGTAAGATGCCTCCTAAACTACGG	GGACTACHVGGGTWTCTAAT	S50
S51	CCAGGGACTTCTGTGGTATGGGAG	GGACTACHVGGGTWTCTAAT	S51
S52	GTTACGTGGTTGTGCAGATCCAAC	GGACTACHVGGGTWTCTAAT	S52
S53	TACCGCCTCGGAGCACTTCATTTC	GGACTACHVGGGTWTCTAAT	S53
S54	ATAGTTAGGGCTACTTTAAGGGTG	GGACTACHVGGGTWTCTAAT	S54
S55	GCACTTCATTTCGAGCAACATCCT	GGACTACHVGGGTWTCTAAT	S55
S56	TACCGCCTCGGACCATCACATAGG	GGACTACHVGGGTWTCTAAT	S56
S57	CGTAAGATGCCTTTAACTGGAAGC	GGACTACHVGGGTWTCTAAT	S57
S58	TGTTGCGTTTCTCACCTTACCTTA	GGACTACHVGGGTWTCTAAT	S58
S59	CGTAAGATGCCTGTGGTATGGGAG	GGACTACHVGGGTWTCTAAT	S59
S60	GCACTTCATTTCATGTCCGACCAA	GGACTACHVGGGTWTCTAAT	S60
S61	GAGACTATATGCTGTCTCGCAAGC	GGACTACHVGGGTWTCTAAT	S61
S62	TACCGGCTTGCAACTTTAAGGGTG	GGACTACHVGGGTWTCTAAT	S62
S63	ACTTTAAGGGTGGTTACGTGGTTG	GGACTACHVGGGTWTCTAAT	S63
S64	GAGCAACATCCTTACCGCCTCGGA	GGACTACHVGGGTWTCTAAT	S64
S65	ACAGCCACCCATATAGTTAGGGCT	GGACTACHVGGGTWTCTAAT	S65
S66	TGTCTCGCAAGCGCACTTCATTTC	GGACTACHVGGGTWTCTAAT	S66
S67	TTAACTGGAAGCTGTTGCGTTTCT	GGACTACHVGGGTWTCTAAT	S67
S68	CGCGGTTACTAAATGTCCGACCAA	GGACTACHVGGGTWTCTAAT	S68
S69	AGGTACGCAATTGCACTTCATTTC	GGACTACHVGGGTWTCTAAT	S69
S70	ACAGCCACCCATTTAACTGGAAGC	GGACTACHVGGGTWTCTAAT	S70
S71	CCTAAACTACGGGAGGAGTAAAGC	GGACTACHVGGGTWTCTAAT	S71
S72	CCAGGGACTTCTATGTCCGACCAA	GGACTACHVGGGTWTCTAAT	S72
S73	GCACTTCATTTCACAGCCACCCAT	GGACTACHVGGGTWTCTAAT	S73
S74	GTGGTATGGGAGCGTAAGATGCCT	GGACTACHVGGGTWTCTAAT	S74
S75	GAGGAGTAAAGCATAGTTAGGGCT	GGACTACHVGGGTWTCTAAT	S75
S76	CACCTTACCTTAAGGTACGCAATT	GGACTACHVGGGTWTCTAAT	S76
S77	CGTAAGATGCCTCCATCACATAGG	GGACTACHVGGGTWTCTAAT	S77
S78	ACTTTAAGGGTGCGTAAGATGCCT	GGACTACHVGGGTWTCTAAT	S78
S79	ATAGTTAGGGCTACAGCCACCCAT	GGACTACHVGGGTWTCTAAT	S79
S80	ACTTTAAGGGTGGAGGAGTAAAGC	GGACTACHVGGGTWTCTAAT	S80
S81	CACCTTACCTTAGAGCAACATCCT	GGACTACHVGGGTWTCTAAT	S81
S82	CCAGGGACTTCTACTTTAAGGGTG	GGACTACHVGGGTWTCTAAT	S82
S83	ATCTAGTGGCAAACTTTAAGGGTG	GGACTACHVGGGTWTCTAAT	S83
S84	CCAGGGACTTCTGAGCAACATCCT	GGACTACHVGGGTWTCTAAT	S84
S85	CCATCACATAGGCCAGGGACTTCT	GGACTACHVGGGTWTCTAAT	S85
S86	GTTACGTGGTTGCGCGGTTACTAA	GGACTACHVGGGTWTCTAAT	S86
S87	TACCGGCTTGCACCTAAACTACGG	GGACTACHVGGGTWTCTAAT	S87
S88	GCACTTCATTTCTGTCTCGCAAGC	GGACTACHVGGGTWTCTAAT	S88
S89	GTGGTATGGGAGCACCTTACCTTA	GGACTACHVGGGTWTCTAAT	S89
S90	CCTAAACTACGGTACCGCCTCGGA	GGACTACHVGGGTWTCTAAT	S90
S91	CACCTTACCTTAACTTTAAGGGTG	GGACTACHVGGGTWTCTAAT	S91
S92	TTAACTGGAAGCGAGGAGTAAAGC	GGACTACHVGGGTWTCTAAT	S92
S93	ACTTTAAGGGTGATAGTTAGGGCT	GGACTACHVGGGTWTCTAAT	S93
S94	CGTAAGATGCCTTGCAGATCCAAC	GGACTACHVGGGTWTCTAAT	S94
S95	CCTAAACTACGGGTTACGTGGTTG	GGACTACHVGGGTWTCTAAT	S95
S96	GAGGAGTAAAGCTTAACTGGAAGC	GGACTACHVGGGTWTCTAAT	S96
S97	CGCGGTTACTAAAGGTACGCAATT	GGACTACHVGGGTWTCTAAT	S97
S98	CGCGGTTACTAAGTTACGTGGTTG	GGACTACHVGGGTWTCTAAT	S98
S99	TGCAGATCCAACCGTAAGATGCCT	GGACTACHVGGGTWTCTAAT	S99
S100	ATCTAGTGGCAATGCAGATCCAAC	GGACTACHVGGGTWTCTAAT	S100
S101	GCACTTCATTTCTGTTGCGTTTCT	GGACTACHVGGGTWTCTAAT	S101
S102	TACCGCCTCGGACCTAAACTACGG	GGACTACHVGGGTWTCTAAT	S102
S103	TGTCTCGCAAGCCGCGGTTACTAA	GGACTACHVGGGTWTCTAAT	S103
S104	CCTAAACTACGGCGTAAGATGCCT	GGACTACHVGGGTWTCTAAT	S104
S105	GTGGTATGGGAGATAGTTAGGGCT	GGACTACHVGGGTWTCTAAT	S105
S106	ACTTTAAGGGTGGCACTTCATTTC	GGACTACHVGGGTWTCTAAT	S106
S107	ACAGCCACCCATTGCAGATCCAAC	GGACTACHVGGGTWTCTAAT	S107
S108	GAGCAACATCCTTTAACTGGAAGC	GGACTACHVGGGTWTCTAAT	S108
S109	GAGCAACATCCTGTTACGTGGTTG	GGACTACHVGGGTWTCTAAT	S109
S110	AGGTACGCAATTGAGACTATATGC	GGACTACHVGGGTWTCTAAT	S110
S111	TGTTGCGTTTCTCGCGGTTACTAA	GGACTACHVGGGTWTCTAAT	S111
S112	TGTTGCGTTTCTTACCGCCTCGGA	GGACTACHVGGGTWTCTAAT	S112
S113	ACTTTAAGGGTGCCAGGGACTTCT	GGACTACHVGGGTWTCTAAT	S113
S114	ATGTCCGACCAAGAGACTATATGC	GGACTACHVGGGTWTCTAAT	S114
S115	ACTTTAAGGGTGCACCTTACCTTA	GGACTACHVGGGTWTCTAAT	S115
S116	TGTCTCGCAAGCTGCAGATCCAAC	GGACTACHVGGGTWTCTAAT	S116
S117	GAGGAGTAAAGCCCATCACATAGG	GGACTACHVGGGTWTCTAAT	S117
S118	TACCGGCTTGCAATGTCCGACCAA	GGACTACHVGGGTWTCTAAT	S118
S119	TGTTGCGTTTCTGCACTTCATTTC	GGACTACHVGGGTWTCTAAT	S119
S120	CGTAAGATGCCTACTTTAAGGGTG	GGACTACHVGGGTWTCTAAT	S120
S121	GTTACGTGGTTGGTGGTATGGGAG	GGACTACHVGGGTWTCTAAT	S121
S122	ATCTAGTGGCAAAGGTACGCAATT	GGACTACHVGGGTWTCTAAT	S122
S123	ATGTCCGACCAATTAACTGGAAGC	GGACTACHVGGGTWTCTAAT	S123
S124	TACCGGCTTGCAGAGCAACATCCT	GGACTACHVGGGTWTCTAAT	S124
S125	TACCGCCTCGGAACTTTAAGGGTG	GGACTACHVGGGTWTCTAAT	S125
S126	CCAGGGACTTCTACAGCCACCCAT	GGACTACHVGGGTWTCTAAT	S126
S127	AGGTACGCAATTCGCGGTTACTAA	GGACTACHVGGGTWTCTAAT	S127
S128	ATCTAGTGGCAATGTTGCGTTTCT	GGACTACHVGGGTWTCTAAT	S128
S129	CGTAAGATGCCTGAGCAACATCCT	GGACTACHVGGGTWTCTAAT	S129
S130	CACCTTACCTTATGTCTCGCAAGC	GGACTACHVGGGTWTCTAAT	S130
S131	ATAGTTAGGGCTGAGGAGTAAAGC	GGACTACHVGGGTWTCTAAT	S131
S132	ATCTAGTGGCAAATGTCCGACCAA	GGACTACHVGGGTWTCTAAT	S132
S133	GCACTTCATTTCGTTACGTGGTTG	GGACTACHVGGGTWTCTAAT	S133
S134	CCAGGGACTTCTAGGTACGCAATT	GGACTACHVGGGTWTCTAAT	S134
S135	TTAACTGGAAGCTACCGCCTCGGA	GGACTACHVGGGTWTCTAAT	S135
S136	CACCTTACCTTAACAGCCACCCAT	GGACTACHVGGGTWTCTAAT	S136
S137	CGCGGTTACTAACGTAAGATGCCT	GGACTACHVGGGTWTCTAAT	S137
S138	ATAGTTAGGGCTTGTCTCGCAAGC	GGACTACHVGGGTWTCTAAT	S138
S139	GCACTTCATTTCGAGGAGTAAAGC	GGACTACHVGGGTWTCTAAT	S139
S140	CCATCACATAGGACAGCCACCCAT	GGACTACHVGGGTWTCTAAT	S140
S141	TTAACTGGAAGCGTTACGTGGTTG	GGACTACHVGGGTWTCTAAT	S141
S142	CGCGGTTACTAATACCGCCTCGGA	GGACTACHVGGGTWTCTAAT	S142
S143	CCATCACATAGGCACCTTACCTTA	GGACTACHVGGGTWTCTAAT	S143
S144	GTGGTATGGGAGACAGCCACCCAT	GGACTACHVGGGTWTCTAAT	S144
S145	ACTTTAAGGGTGTGTCTCGCAAGC	GGACTACHVGGGTWTCTAAT	S145
S146	GAGCAACATCCTGAGGAGTAAAGC	GGACTACHVGGGTWTCTAAT	S146
S147	TGTTGCGTTTCTGTTACGTGGTTG	GGACTACHVGGGTWTCTAAT	S147
S148	ATGTCCGACCAATACCGCCTCGGA	GGACTACHVGGGTWTCTAAT	S148
S149	AGGTACGCAATTCGTAAGATGCCT	GGACTACHVGGGTWTCTAAT	S149
S150	GAGGAGTAAAGCCCAGGGACTTCT	GGACTACHVGGGTWTCTAAT	S150
S151	CACCTTACCTTACCTAAACTACGG	GGACTACHVGGGTWTCTAAT	S151
S152	ATAGTTAGGGCTTGCAGATCCAAC	GGACTACHVGGGTWTCTAAT	S152
S153	GCACTTCATTTCCCATCACATAGG	GGACTACHVGGGTWTCTAAT	S153
S154	TACCGGCTTGCAGTTACGTGGTTG	GGACTACHVGGGTWTCTAAT	S154
S155	ATCTAGTGGCAATACCGCCTCGGA	GGACTACHVGGGTWTCTAAT	S155
S156	CCAGGGACTTCTCGTAAGATGCCT	GGACTACHVGGGTWTCTAAT	S156
S157	GCACTTCATTTCCCAGGGACTTCT	GGACTACHVGGGTWTCTAAT	S157
S158	TTAACTGGAAGCCACCTTACCTTA	GGACTACHVGGGTWTCTAAT	S158
S159	CGCGGTTACTAAATAGTTAGGGCT	GGACTACHVGGGTWTCTAAT	S159
S160	GAGACTATATGCGCACTTCATTTC	GGACTACHVGGGTWTCTAAT	S160
S161	CCTAAACTACGGTTAACTGGAAGC	GGACTACHVGGGTWTCTAAT	S161
S162	TGCAGATCCAACCGCGGTTACTAA	GGACTACHVGGGTWTCTAAT	S162
S163	CCATCACATAGGGAGACTATATGC	GGACTACHVGGGTWTCTAAT	S163
S164	TGTCTCGCAAGCACAGCCACCCAT	GGACTACHVGGGTWTCTAAT	S164
S165	GTTACGTGGTTGGAGGAGTAAAGC	GGACTACHVGGGTWTCTAAT	S165
S166	AGGTACGCAATTTGTTGCGTTTCT	GGACTACHVGGGTWTCTAAT	S166
S167	CGTAAGATGCCTTACCGCCTCGGA	GGACTACHVGGGTWTCTAAT	S167
S168	CGTAAGATGCCTGCACTTCATTTC	GGACTACHVGGGTWTCTAAT	S168
S169	CACCTTACCTTACCAGGGACTTCT	GGACTACHVGGGTWTCTAAT	S169
S170	GAGGAGTAAAGCACAGCCACCCAT	GGACTACHVGGGTWTCTAAT	S170
S171	ACTTTAAGGGTGGTGGTATGGGAG	GGACTACHVGGGTWTCTAAT	S171
S172	ATAGTTAGGGCTCACCTTACCTTA	GGACTACHVGGGTWTCTAAT	S172
S173	GCACTTCATTTCATAGTTAGGGCT	GGACTACHVGGGTWTCTAAT	S173
S174	TACCGCCTCGGAGAGGAGTAAAGC	GGACTACHVGGGTWTCTAAT	S174
S175	CGCGGTTACTAATTAACTGGAAGC	GGACTACHVGGGTWTCTAAT	S175
S176	GAGCAACATCCTACTTTAAGGGTG	GGACTACHVGGGTWTCTAAT	S176
S177	TGTTGCGTTTCTGAGCAACATCCT	GGACTACHVGGGTWTCTAAT	S177
S178	CCTAAACTACGGGAGACTATATGC	GGACTACHVGGGTWTCTAAT	S178
S179	AGGTACGCAATTATGTCCGACCAA	GGACTACHVGGGTWTCTAAT	S179
S180	GAGCAACATCCTGTGGTATGGGAG	GGACTACHVGGGTWTCTAAT	S180
S181	ATGTCCGACCAAGTGGTATGGGAG	GGACTACHVGGGTWTCTAAT	S181
S182	GAGCAACATCCTTGCAGATCCAAC	GGACTACHVGGGTWTCTAAT	S182
S183	TGTTGCGTTTCTCCATCACATAGG	GGACTACHVGGGTWTCTAAT	S183
S184	ACAGCCACCCATGAGCAACATCCT	GGACTACHVGGGTWTCTAAT	S184
S185	TGTCTCGCAAGCTGTTGCGTTTCT	GGACTACHVGGGTWTCTAAT	S185
S186	GTTACGTGGTTGAGGTACGCAATT	GGACTACHVGGGTWTCTAAT	S186
S187	GAGGAGTAAAGCATGTCCGACCAA	GGACTACHVGGGTWTCTAAT	S187
S188	TACCGGCTTGCAGAGGAGTAAAGC	GGACTACHVGGGTWTCTAAT	S188
S189	TACCGCCTCGGAACAGCCACCCAT	GGACTACHVGGGTWTCTAAT	S189
S190	ATCTAGTGGCAAGTTACGTGGTTG	GGACTACHVGGGTWTCTAAT	S190
S191	CCAGGGACTTCTTACCGCCTCGGA	GGACTACHVGGGTWTCTAAT	S191
S192	CGTAAGATGCCTTGTCTCGCAAGC	GGACTACHVGGGTWTCTAAT	S192
S193	CACCTTACCTTACGTAAGATGCCT	GGACTACHVGGGTWTCTAAT	S193
S194	GAGACTATATGCATAGTTAGGGCT	GGACTACHVGGGTWTCTAAT	S194
S195	CGCGGTTACTAACACCTTACCTTA	GGACTACHVGGGTWTCTAAT	S195
S196	CCTAAACTACGGGCACTTCATTTC	GGACTACHVGGGTWTCTAAT	S196
S197	TTAACTGGAAGCCCAGGGACTTCT	GGACTACHVGGGTWTCTAAT	S197
S198	TGCAGATCCAACTTAACTGGAAGC	GGACTACHVGGGTWTCTAAT	S198
S199	AGGTACGCAATTGTGGTATGGGAG	GGACTACHVGGGTWTCTAAT	S199
S200	TGTTGCGTTTCTTGCAGATCCAAC	GGACTACHVGGGTWTCTAAT	S200
S201	CCATCACATAGGCGCGGTTACTAA	GGACTACHVGGGTWTCTAAT	S201
S202	ATGTCCGACCAACCATCACATAGG	GGACTACHVGGGTWTCTAAT	S202
S203	GAGCAACATCCTCCTAAACTACGG	GGACTACHVGGGTWTCTAAT	S203
S204	ACAGCCACCCATACTTTAAGGGTG	GGACTACHVGGGTWTCTAAT	S204
S205	GTTACGTGGTTGATGTCCGACCAA	GGACTACHVGGGTWTCTAAT	S205
S206	GAGGAGTAAAGCTGTTGCGTTTCT	GGACTACHVGGGTWTCTAAT	S206
S207	TACCGGCTTGCATGTCTCGCAAGC	GGACTACHVGGGTWTCTAAT	S207
S208	TGTCTCGCAAGCGAGCAACATCCT	GGACTACHVGGGTWTCTAAT	S208
S209	CGTAAGATGCCTACAGCCACCCAT	GGACTACHVGGGTWTCTAAT	S209
S210	TACCGCCTCGGAAGGTACGCAATT	GGACTACHVGGGTWTCTAAT	S210
S211	ATCTAGTGGCAAGAGGAGTAAAGC	GGACTACHVGGGTWTCTAAT	S211
S212	CCTAAACTACGGATAGTTAGGGCT	GGACTACHVGGGTWTCTAAT	S212
S213	CACCTTACCTTATACCGCCTCGGA	GGACTACHVGGGTWTCTAAT	S213
S214	GAGACTATATGCCACCTTACCTTA	GGACTACHVGGGTWTCTAAT	S214
S215	CGCGGTTACTAACCAGGGACTTCT	GGACTACHVGGGTWTCTAAT	S215
S216	ATAGTTAGGGCTCGTAAGATGCCT	GGACTACHVGGGTWTCTAAT	S216
S217	CCAGGGACTTCTGTTACGTGGTTG	GGACTACHVGGGTWTCTAAT	S217
S218	GTGGTATGGGAGCGCGGTTACTAA	GGACTACHVGGGTWTCTAAT	S218
S219	CCATCACATAGGTTAACTGGAAGC	GGACTACHVGGGTWTCTAAT	S219
S220	TGCAGATCCAACGCACTTCATTTC	GGACTACHVGGGTWTCTAAT	S220
S221	ATGTCCGACCAATGCAGATCCAAC	GGACTACHVGGGTWTCTAAT	S221
S222	AGGTACGCAATTCCATCACATAGG	GGACTACHVGGGTWTCTAAT	S222
S223	TGTTGCGTTTCTCCTAAACTACGG	GGACTACHVGGGTWTCTAAT	S223
S224	ACAGCCACCCATGTGGTATGGGAG	GGACTACHVGGGTWTCTAAT	S224
S225	GTTACGTGGTTGTGTTGCGTTTCT	GGACTACHVGGGTWTCTAAT	S225
S226	CGTAAGATGCCTAGGTACGCAATT	GGACTACHVGGGTWTCTAAT	S226
S227	TGTCTCGCAAGCACTTTAAGGGTG	GGACTACHVGGGTWTCTAAT	S227
S228	GAGGAGTAAAGCGAGCAACATCCT	GGACTACHVGGGTWTCTAAT	S228
S229	TACCGGCTTGCAACAGCCACCCAT	GGACTACHVGGGTWTCTAAT	S229
S230	TACCGCCTCGGAATGTCCGACCAA	GGACTACHVGGGTWTCTAAT	S230
S231	ATCTAGTGGCAATGTCTCGCAAGC	GGACTACHVGGGTWTCTAAT	S231
S232	CCAGGGACTTCTGAGGAGTAAAGC	GGACTACHVGGGTWTCTAAT	S232
S233	CACCTTACCTTAGTTACGTGGTTG	GGACTACHVGGGTWTCTAAT	S233
S234	GCACTTCATTTCCGTAAGATGCCT	GGACTACHVGGGTWTCTAAT	S234
S235	ATAGTTAGGGCTTACCGCCTCGGA	GGACTACHVGGGTWTCTAAT	S235
S236	CCTAAACTACGGCACCTTACCTTA	GGACTACHVGGGTWTCTAAT	S236
S237	GTGGTATGGGAGTTAACTGGAAGC	GGACTACHVGGGTWTCTAAT	S237
S238	GAGCAACATCCTGAGACTATATGC	GGACTACHVGGGTWTCTAAT	S238
S239	ACTTTAAGGGTGCGCGGTTACTAA	GGACTACHVGGGTWTCTAAT	S239
S240	TGCAGATCCAACATAGTTAGGGCT	GGACTACHVGGGTWTCTAAT	S240
S241	CCATCACATAGGGCACTTCATTTC	GGACTACHVGGGTWTCTAAT	S241
S242	AGGTACGCAATTTGCAGATCCAAC	GGACTACHVGGGTWTCTAAT	S242
S243	ACAGCCACCCATCCATCACATAGG	GGACTACHVGGGTWTCTAAT	S243
S244	TACCGCCTCGGATGTTGCGTTTCT	GGACTACHVGGGTWTCTAAT	S244
S245	TGTCTCGCAAGCGTGGTATGGGAG	GGACTACHVGGGTWTCTAAT	S245
S246	GAGGAGTAAAGCACTTTAAGGGTG	GGACTACHVGGGTWTCTAAT	S246
S247	TACCGGCTTGCAAGGTACGCAATT	GGACTACHVGGGTWTCTAAT	S247
S248	GTTACGTGGTTGGAGCAACATCCT	GGACTACHVGGGTWTCTAAT	S248
S249	ATCTAGTGGCAAACAGCCACCCAT	GGACTACHVGGGTWTCTAAT	S249
S250	CCAGGGACTTCTTGTCTCGCAAGC	GGACTACHVGGGTWTCTAAT	S250
S251	TTAACTGGAAGCCGTAAGATGCCT	GGACTACHVGGGTWTCTAAT	S251
S252	GCACTTCATTTCTACCGCCTCGGA	GGACTACHVGGGTWTCTAAT	S252
S253	ATAGTTAGGGCTGTTACGTGGTTG	GGACTACHVGGGTWTCTAAT	S253
S254	CACCTTACCTTAGAGGAGTAAAGC	GGACTACHVGGGTWTCTAAT	S254
S255	TGCAGATCCAACCACCTTACCTTA	GGACTACHVGGGTWTCTAAT	S255
S256	CCATCACATAGGATAGTTAGGGCT	GGACTACHVGGGTWTCTAAT	S256
S257	GTGGTATGGGAGGCACTTCATTTC	GGACTACHVGGGTWTCTAAT	S257
S258	ACTTTAAGGGTGTTAACTGGAAGC	GGACTACHVGGGTWTCTAAT	S258
S259	GAGCAACATCCTCGCGGTTACTAA	GGACTACHVGGGTWTCTAAT	S259
S260	CCTAAACTACGGCCAGGGACTTCT	GGACTACHVGGGTWTCTAAT	S260
S261	CCAGGGACTTCTGAGACTATATGC	GGACTACHVGGGTWTCTAAT	S261
S262	ATAGTTAGGGCTCCAGGGACTTCT	GGACTACHVGGGTWTCTAAT	S262
S263	GCACTTCATTTCCACCTTACCTTA	GGACTACHVGGGTWTCTAAT	S263
S264	TTAACTGGAAGCATAGTTAGGGCT	GGACTACHVGGGTWTCTAAT	S264
S265	CGCGGTTACTAAGCACTTCATTTC	GGACTACHVGGGTWTCTAAT	S265
S266	GAGACTATATGCTTAACTGGAAGC	GGACTACHVGGGTWTCTAAT	S266
S267	TGCAGATCCAACGAGACTATATGC	GGACTACHVGGGTWTCTAAT	S267
S268	GTGGTATGGGAGCCTAAACTACGG	GGACTACHVGGGTWTCTAAT	S268
S269	ACTTTAAGGGTGTGCAGATCCAAC	GGACTACHVGGGTWTCTAAT	S269
S270	CGTAAGATGCCTGTTACGTGGTTG	GGACTACHVGGGTWTCTAAT	S270
S271	TACCGGCTTGCATACCGCCTCGGA	GGACTACHVGGGTWTCTAAT	S271
S272	ATCTAGTGGCAACGTAAGATGCCT	GGACTACHVGGGTWTCTAAT	S272
S273	ATCTAGTGGCAACGCGGTTACTAA	GGACTACHVGGGTWTCTAAT	S273
S274	GAGCAACATCCTCCATCACATAGG	GGACTACHVGGGTWTCTAAT	S274
S275	ATGTCCGACCAAACTTTAAGGGTG	GGACTACHVGGGTWTCTAAT	S275
S276	AGGTACGCAATTGAGCAACATCCT	GGACTACHVGGGTWTCTAAT	S276
